# Supplementary material for: 4-[(5-Bromo-2-hy­droxy­benzyl­idene)amino]-3-propyl-1H-1,2,4-triazole-5(4H)-thione
Source: Acta Crystallogr Sect E Struct Rep Online. 2012 May 12;68(Pt 6):o1674. doi: 10.1107/S1600536812019745 (PMC3379270; doi:10.1107/S1600536812019745)
Supplement: Supplementary file 1 [file e-68-o1674-sup1.cif]

##############################################################################
#                                                                            #
# This CIF contains the data in a paper accepted for publication in          #
# Acta Crystallographica Section E. It conforms to the requirements of       #
# Notes for Authors for Acta Crystallographica Section E, and has been       #
# peer reviewed under the auspices of the IUCr Commission on Journals.       #
#                                                                            #
# Full details of the Crystallographic Information File format               #
# are given in the paper "The Crystallographic Information File (CIF):       #
# a New Standard Archive File for Crystallography" by S. R. Hall, F. H.      #
# Allen and I. D. Brown [Acta Cryst. (1991), A47, 655-685].                  #
#                                                                            #
# The current version of the core CIF dictionary is obtainable from          #
# ftp://ftp.iucr.org/pub/cif_core.dic.                                       #
#                                                                            #
# Software is freely available for graphical display of the structure(s)     #
# in this CIF. For information consult the CIF software page                 #
# http://www.iucr.org/resources/cif/software.                                #
#                                                                            #
# This file may be used for bona fide research purposes within the           #
# scientific community so long as proper attribution is given to the journal # 
# article from which it was obtained.                                        #
#                                                                            #
##############################################################################
data_I
_audit_creation_method     SHELXL-97
_chemical_name_systematic
;
4-[(5-Bromo-2-hydroxybenzylidene)amino]-3-propyl-1<i>H</i>-1,2,4-triazole-
5(4<i>H</i>)-thione
;
_chemical_name_common     ?
_chemical_formula_moiety     'C12 H13 Br N4 O S'
_chemical_formula_sum     'C12 H13 Br N4 O S'
_chemical_formula_iupac     'C12 H13 Br N4 O S'
_chemical_formula_weight     341.23
_chemical_melting_point     ?
_symmetry_cell_setting     triclinic
_symmetry_space_group_name_H-M     'P -1'
_symmetry_space_group_name_Hall     '-P 1'
loop_
    _symmetry_equiv_pos_as_xyz
    'x, y, z'
    '-x, -y, -z'
_cell_length_a     8.042(5)
_cell_length_b     13.187(8)
_cell_length_c     13.408(8)
_cell_angle_alpha     97.406(9)
_cell_angle_beta     92.956(10)
_cell_angle_gamma     95.916(9)
_cell_volume     1399.5(15)
_cell_formula_units_Z     4
_cell_measurement_reflns_used     2374
_cell_measurement_theta_min     2.51
_cell_measurement_theta_max     23.55
_cell_measurement_temperature     298(2)
_exptl_crystal_description     block
_exptl_crystal_colour     yellow
_exptl_crystal_size_max     0.30
_exptl_crystal_size_mid     0.25
_exptl_crystal_size_min     0.20
_exptl_crystal_density_diffrn     1.620
_exptl_crystal_density_meas     ?
_exptl_crystal_density_method     'not measured'
_exptl_crystal_F_000     688
_exptl_absorpt_coefficient_mu     3.084
_exptl_absorpt_correction_type     multi-scan
_exptl_absorpt_process_details     '(SADABS; Sheldrick, 2000)'
_exptl_absorpt_correction_T_min     0.4581
_exptl_absorpt_correction_T_max     0.5775
_exptl_special_details
;
;
_diffrn_ambient_temperature     298(2)
_diffrn_radiation_type     MoK\a
_diffrn_radiation_wavelength     0.71073
_diffrn_radiation_source     'fine-focus sealed tube'
_diffrn_radiation_monochromator     graphite
_diffrn_measurement_device_type     'Bruker SMART 1K CCD'
_diffrn_measurement_method     '\w scans'
_diffrn_detector_area_resol_mean     11.72
_diffrn_reflns_number     14278
_diffrn_reflns_av_R_equivalents     0.0551
_diffrn_reflns_av_sigmaI/netI     0.0646
_diffrn_reflns_theta_min     1.53
_diffrn_reflns_theta_max     25.00
_diffrn_reflns_theta_full     25.00
_diffrn_measured_fraction_theta_max     1.000
_diffrn_measured_fraction_theta_full     1.000
_diffrn_reflns_limit_h_min     -9
_diffrn_reflns_limit_h_max     9
_diffrn_reflns_limit_k_min     -15
_diffrn_reflns_limit_k_max     15
_diffrn_reflns_limit_l_min     -15
_diffrn_reflns_limit_l_max     15
_refine_special_details
;
Refinement of <i>F</i>^2^ against ALL reflections. The weighted <i>R</i>-factor
<i>wR</i> and goodness of fit <i>S</i> are based on <i>F</i>^2^, conventional
<i>R</i>-factors <i>R</i> are based on <i>F</i>, with <i>F</i> set to zero for
negative <i>F</i>^2^. The threshold expression of <i>F</i>^2^ >
\s(<i>F</i>^2^) is used only for calculating <i>R</i>-factors(gt) <i>etc</i>.
and is not relevant to the choice of reflections for refinement.
<i>R</i>-factors based on <i>F</i>^2^ are statistically about twice as large
as those based on <i>F</i>, and <i>R</i>- factors based on ALL data will be
even larger.
;
_reflns_number_total     4939
_reflns_number_gt     3061
_reflns_threshold_expression     I>2sigma(I)
_refine_ls_structure_factor_coef     Fsqd
_refine_ls_matrix_type     full
_refine_ls_R_factor_all     0.0900
_refine_ls_R_factor_gt     0.0433
_refine_ls_wR_factor_gt     0.0908
_refine_ls_wR_factor_ref     0.1017
_refine_ls_goodness_of_fit_ref     0.928
_refine_ls_restrained_S_all     0.928
_refine_ls_number_reflns     4939
_refine_ls_number_parameters     347
_refine_ls_number_restraints     0
_refine_ls_hydrogen_treatment     constr
_refine_ls_weighting_scheme     calc
_refine_ls_weighting_details
                 'calc w=1/[\s^2^(Fo^2^)+(0.0516P)^2^] where P=(Fo^2^+2Fc^2^)/3'
_atom_sites_solution_hydrogens     geom
_atom_sites_solution_primary     direct
_atom_sites_solution_secondary     difmap
_refine_ls_shift/su_max     0.000
_refine_ls_shift/su_mean     0.000
_refine_diff_density_max     0.485
_refine_diff_density_min     -0.550
_refine_ls_extinction_method     none
_refine_ls_extinction_coef     ?
loop_
    _atom_type_symbol
    _atom_type_description
    _atom_type_scat_dispersion_real
    _atom_type_scat_dispersion_imag
    _atom_type_scat_source
    'C' 'C' 0.0033 0.0016
                         'International Tables Vol C Tables 4.2.6.8 and 6.1.1.4'
    'H' 'H' 0.0000 0.0000
                         'International Tables Vol C Tables 4.2.6.8 and 6.1.1.4'
    'N' 'N' 0.0061 0.0033
                         'International Tables Vol C Tables 4.2.6.8 and 6.1.1.4'
    'O' 'O' 0.0106 0.0060
                         'International Tables Vol C Tables 4.2.6.8 and 6.1.1.4'
    'S' 'S' 0.1246 0.1234
                         'International Tables Vol C Tables 4.2.6.8 and 6.1.1.4'
    'Br' 'Br' -0.2901 2.4595
                         'International Tables Vol C Tables 4.2.6.8 and 6.1.1.4'
_computing_data_collection     'SMART (Bruker, 2000)'
_computing_cell_refinement     'SAINT (Bruker, 2000)'
_computing_data_reduction     'SAINT (Bruker, 2000)'
_computing_structure_solution     'SHELXS97 (Sheldrick, 2008)'
_computing_structure_refinement     'SHELXL97 (Sheldrick, 2008)'
_computing_molecular_graphics     'ORTEP-3 (Farrugia, 1997)'
_computing_publication_material     'publCIF (Westrip, 2010)'
loop_
    _atom_site_type_symbol
    _atom_site_label
    _atom_site_fract_x
    _atom_site_fract_y
    _atom_site_fract_z
    _atom_site_U_iso_or_equiv
    _atom_site_adp_type
    _atom_site_calc_flag
    _atom_site_refinement_flags
    _atom_site_occupancy
    _atom_site_symmetry_multiplicity
    _atom_site_disorder_assembly
    _atom_site_disorder_group
    Br Br1 0.38916(7) 0.16296(4) 0.59088(4) 0.06736(19) Uani d . 1 1 . .
    S S1 0.49656(16) 0.40893(8) 0.14062(8) 0.0530(3) Uani d . 1 1 . .
    O O1 0.1987(5) 0.5771(2) 0.5179(2) 0.0666(10) Uani d . 1 1 . .
    H H1 0.2089 0.5860 0.4590 0.100 Uiso calc R 1 1 . .
    N N1 0.4061(5) 0.5891(3) 0.0953(2) 0.0521(10) Uani d . 1 1 . .
    H H1A 0.4451 0.5805 0.0366 0.062 Uiso calc R 1 1 . .
    N N2 0.3314(5) 0.6750(3) 0.1302(3) 0.0512(10) Uani d . 1 1 . .
    N N3 0.3366(4) 0.5663(2) 0.2414(2) 0.0378(8) Uani d . 1 1 . .
    N N4 0.3044(4) 0.5369(2) 0.3350(2) 0.0400(8) Uani d . 1 1 . .
    C C1 0.4132(5) 0.5203(3) 0.1597(3) 0.0389(10) Uani d . 1 1 . .
    C C2 0.2882(5) 0.6584(3) 0.2197(3) 0.0424(10) Uani d . 1 1 . .
    C C3 0.1971(6) 0.7272(3) 0.2879(3) 0.0462(11) Uani d . 1 1 . .
    H H3A 0.2588 0.7428 0.3531 0.055 Uiso calc R 1 1 . .
    H H3B 0.0881 0.6922 0.2975 0.055 Uiso calc R 1 1 . .
    C C4 0.1740(6) 0.8271(3) 0.2457(3) 0.0540(12) Uani d . 1 1 . .
    H H4A 0.2832 0.8624 0.2370 0.065 Uiso calc R 1 1 . .
    H H4B 0.1143 0.8111 0.1799 0.065 Uiso calc R 1 1 . .
    C C5 0.0785(7) 0.8980(4) 0.3133(4) 0.0833(18) Uani d . 1 1 . .
    H H5A -0.0316 0.8647 0.3197 0.125 Uiso calc R 1 1 . .
    H H5B 0.0695 0.9604 0.2844 0.125 Uiso calc R 1 1 . .
    H H5C 0.1368 0.9140 0.3786 0.125 Uiso calc R 1 1 . .
    C C6 0.3493(5) 0.4529(3) 0.3590(3) 0.0420(11) Uani d . 1 1 . .
    H H6 0.4027 0.4104 0.3131 0.050 Uiso calc R 1 1 . .
    C C7 0.3181(5) 0.4230(3) 0.4566(3) 0.0368(10) Uani d . 1 1 . .
    C C8 0.2452(5) 0.4844(3) 0.5321(3) 0.0466(11) Uani d . 1 1 . .
    C C9 0.2203(6) 0.4511(4) 0.6243(3) 0.0554(13) Uani d . 1 1 . .
    H H9 0.1734 0.4926 0.6743 0.066 Uiso calc R 1 1 . .
    C C10 0.2647(6) 0.3566(4) 0.6423(3) 0.0562(13) Uani d . 1 1 . .
    H H10 0.2475 0.3341 0.7043 0.067 Uiso calc R 1 1 . .
    C C11 0.3349(5) 0.2955(3) 0.5681(3) 0.0458(11) Uani d . 1 1 . .
    C C12 0.3633(5) 0.3282(3) 0.4773(3) 0.0442(11) Uani d . 1 1 . .
    H H12 0.4133 0.2868 0.4287 0.053 Uiso calc R 1 1 . .
    Br Br2 0.51614(6) -0.08187(4) -0.31301(4) 0.06348(19) Uani d . 1 1 . .
    S S2 0.14032(16) 0.37417(8) -0.08568(8) 0.0509(3) Uani d . 1 1 . .
    O O2 0.1831(4) -0.0214(2) 0.0781(2) 0.0544(8) Uani d . 1 1 . .
    H H2 0.1680 0.0389 0.0943 0.082 Uiso calc R 1 1 . .
    N N6 -0.0208(5) 0.3668(3) 0.1823(2) 0.0499(9) Uani d . 1 1 . .
    N N5 0.0102(5) 0.4074(2) 0.0951(2) 0.0516(10) Uani d . 1 1 . .
    H H5 -0.0145 0.4674 0.0853 0.062 Uiso calc R 1 1 . .
    N N7 0.0963(4) 0.2607(2) 0.0741(2) 0.0374(8) Uani d . 1 1 . .
    N N8 0.1549(4) 0.1671(2) 0.0448(2) 0.0385(8) Uani d . 1 1 . .
    C C13 0.0814(5) 0.3467(3) 0.0267(3) 0.0418(10) Uani d . 1 1 . .
    C C14 0.0324(5) 0.2768(3) 0.1686(3) 0.0413(10) Uani d . 1 1 . .
    C C15 0.0280(5) 0.2020(3) 0.2411(3) 0.0441(11) Uani d . 1 1 . .
    H H15A 0.1416 0.1892 0.2590 0.053 Uiso calc R 1 1 . .
    H H15B -0.0325 0.1375 0.2094 0.053 Uiso calc R 1 1 . .
    C C16 -0.0556(6) 0.2392(3) 0.3367(3) 0.0495(12) Uani d . 1 1 . .
    H H16A 0.0035 0.3043 0.3679 0.059 Uiso calc R 1 1 . .
    H H16B -0.1700 0.2505 0.3191 0.059 Uiso calc R 1 1 . .
    C C17 -0.0559(7) 0.1630(4) 0.4107(3) 0.0694(15) Uani d . 1 1 . .
    H H17A -0.1174 0.0991 0.3808 0.104 Uiso calc R 1 1 . .
    H H17B -0.1078 0.1893 0.4701 0.104 Uiso calc R 1 1 . .
    H H17C 0.0573 0.1519 0.4285 0.104 Uiso calc R 1 1 . .
    C C18 0.2235(5) 0.1495(3) -0.0384(3) 0.0414(10) Uani d . 1 1 . .
    H H18 0.2378 0.2006 -0.0799 0.050 Uiso calc R 1 1 . .
    C C19 0.2791(5) 0.0495(3) -0.0681(3) 0.0368(10) Uani d . 1 1 . .
    C C20 0.2579(5) -0.0309(3) -0.0101(3) 0.0395(10) Uani d . 1 1 . .
    C C21 0.3146(6) -0.1252(3) -0.0421(3) 0.0497(12) Uani d . 1 1 . .
    H H21 0.3009 -0.1784 -0.0030 0.060 Uiso calc R 1 1 . .
    C C22 0.3909(5) -0.1398(3) -0.1314(3) 0.0490(11) Uani d . 1 1 . .
    H H22 0.4284 -0.2029 -0.1529 0.059 Uiso calc R 1 1 . .
    C C23 0.4117(5) -0.0604(3) -0.1893(3) 0.0428(10) Uani d . 1 1 . .
    C C24 0.3565(5) 0.0322(3) -0.1588(3) 0.0427(11) Uani d . 1 1 . .
    H H24 0.3704 0.0846 -0.1989 0.051 Uiso calc R 1 1 . .
loop_
    _atom_site_aniso_label
    _atom_site_aniso_U_11
    _atom_site_aniso_U_22
    _atom_site_aniso_U_33
    _atom_site_aniso_U_12
    _atom_site_aniso_U_13
    _atom_site_aniso_U_23
    Br1 0.0834(4) 0.0674(3) 0.0629(3) 0.0222(3) 0.0151(3) 0.0374(3)
    S1 0.0863(9) 0.0448(7) 0.0363(6) 0.0296(6) 0.0219(6) 0.0124(5)
    O1 0.104(3) 0.053(2) 0.053(2) 0.0347(19) 0.038(2) 0.0096(16)
    N1 0.081(3) 0.045(2) 0.039(2) 0.027(2) 0.028(2) 0.0140(17)
    N2 0.076(3) 0.042(2) 0.043(2) 0.0232(19) 0.025(2) 0.0148(17)
    N3 0.054(2) 0.0365(19) 0.0274(18) 0.0125(16) 0.0092(16) 0.0128(14)
    N4 0.052(2) 0.040(2) 0.0313(19) 0.0078(17) 0.0147(17) 0.0110(15)
    C1 0.052(3) 0.039(2) 0.030(2) 0.011(2) 0.008(2) 0.0099(18)
    C2 0.048(3) 0.043(2) 0.040(2) 0.011(2) 0.010(2) 0.0129(19)
    C3 0.057(3) 0.039(2) 0.049(3) 0.018(2) 0.021(2) 0.015(2)
    C4 0.072(3) 0.045(3) 0.051(3) 0.019(2) 0.018(3) 0.017(2)
    C5 0.115(5) 0.056(3) 0.097(4) 0.045(3) 0.057(4) 0.028(3)
    C6 0.061(3) 0.037(2) 0.031(2) 0.010(2) 0.016(2) 0.0079(18)
    C7 0.047(3) 0.038(2) 0.025(2) 0.0033(19) 0.0080(19) 0.0050(17)
    C8 0.052(3) 0.051(3) 0.039(3) 0.009(2) 0.015(2) 0.009(2)
    C9 0.074(4) 0.061(3) 0.034(3) 0.013(3) 0.023(2) 0.003(2)
    C10 0.062(3) 0.078(4) 0.034(3) 0.008(3) 0.014(2) 0.022(2)
    C11 0.052(3) 0.049(3) 0.040(2) 0.004(2) 0.009(2) 0.020(2)
    C12 0.060(3) 0.043(2) 0.032(2) 0.009(2) 0.009(2) 0.0082(19)
    Br2 0.0799(4) 0.0558(3) 0.0581(3) 0.0235(3) 0.0309(3) -0.0026(2)
    S2 0.0755(9) 0.0429(6) 0.0419(6) 0.0249(6) 0.0211(6) 0.0133(5)
    O2 0.085(2) 0.0426(17) 0.0434(18) 0.0200(17) 0.0240(17) 0.0158(14)
    N6 0.068(3) 0.049(2) 0.037(2) 0.0223(19) 0.0166(19) 0.0066(17)
    N5 0.083(3) 0.039(2) 0.041(2) 0.0294(19) 0.023(2) 0.0109(16)
    N7 0.051(2) 0.0321(18) 0.0332(18) 0.0170(16) 0.0127(16) 0.0046(14)
    N8 0.051(2) 0.0298(18) 0.0369(19) 0.0156(16) 0.0104(17) 0.0020(14)
    C13 0.055(3) 0.034(2) 0.038(2) 0.015(2) 0.007(2) 0.0039(18)
    C14 0.049(3) 0.041(3) 0.036(2) 0.013(2) 0.013(2) 0.0047(19)
    C15 0.055(3) 0.044(2) 0.037(2) 0.015(2) 0.010(2) 0.0093(19)
    C16 0.063(3) 0.053(3) 0.034(2) 0.015(2) 0.014(2) 0.002(2)
    C17 0.097(4) 0.076(4) 0.042(3) 0.023(3) 0.015(3) 0.019(3)
    C18 0.055(3) 0.036(2) 0.037(2) 0.014(2) 0.014(2) 0.0087(18)
    C19 0.044(3) 0.031(2) 0.037(2) 0.0097(19) 0.005(2) 0.0057(18)
    C20 0.046(3) 0.036(2) 0.039(2) 0.010(2) 0.006(2) 0.0096(19)
    C21 0.067(3) 0.030(2) 0.055(3) 0.010(2) 0.004(3) 0.013(2)
    C22 0.060(3) 0.037(2) 0.053(3) 0.021(2) 0.007(2) 0.001(2)
    C23 0.047(3) 0.042(2) 0.041(2) 0.013(2) 0.013(2) 0.0011(19)
    C24 0.055(3) 0.039(2) 0.039(2) 0.017(2) 0.014(2) 0.0085(19)
_geom_special_details
;
All e.s.d.'s (except the e.s.d. in the dihedral angle between two l.s. planes)
are estimated using the full covariance matrix. The cell e.s.d.'s are taken
into account individually in the estimation of e.s.d.'s in distances, angles
and torsion angles; correlations between e.s.d.'s in cell parameters are only
used when they are defined by crystal symmetry. An approximate (isotropic)
treatment of cell e.s.d.'s is used for estimating e.s.d.'s involving l.s.
planes.
;
loop_
    _geom_bond_atom_site_label_1
    _geom_bond_atom_site_label_2
    _geom_bond_site_symmetry_2
    _geom_bond_distance
    _geom_bond_publ_flag
    Br1 C11 . 1.902(4) ?
    S1 C1 . 1.673(4) ?
    O1 C8 . 1.348(5) ?
    O1 H1 . 0.8200 ?
    N1 C1 . 1.334(5) ?
    N1 N2 . 1.377(4) ?
    N1 H1A . 0.8600 ?
    N2 C2 . 1.304(5) ?
    N3 C2 . 1.375(5) ?
    N3 C1 . 1.385(5) ?
    N3 N4 . 1.390(4) ?
    N4 C6 . 1.274(5) ?
    C2 C3 . 1.479(5) ?
    C3 C4 . 1.524(5) ?
    C3 H3A . 0.9700 ?
    C3 H3B . 0.9700 ?
    C4 C5 . 1.512(6) ?
    C4 H4A . 0.9700 ?
    C4 H4B . 0.9700 ?
    C5 H5A . 0.9600 ?
    C5 H5B . 0.9600 ?
    C5 H5C . 0.9600 ?
    C6 C7 . 1.442(5) ?
    C6 H6 . 0.9300 ?
    C7 C12 . 1.394(5) ?
    C7 C8 . 1.404(5) ?
    C8 C9 . 1.381(5) ?
    C9 C10 . 1.378(6) ?
    C9 H9 . 0.9300 ?
    C10 C11 . 1.380(6) ?
    C10 H10 . 0.9300 ?
    C11 C12 . 1.366(5) ?
    C12 H12 . 0.9300 ?
    Br2 C23 . 1.900(4) ?
    S2 C13 . 1.675(4) ?
    O2 C20 . 1.351(4) ?
    O2 H2 . 0.8200 ?
    N6 C14 . 1.297(5) ?
    N6 N5 . 1.371(4) ?
    N5 C13 . 1.330(5) ?
    N5 H5 . 0.8600 ?
    N7 C13 . 1.381(5) ?
    N7 N8 . 1.384(4) ?
    N7 C14 . 1.391(5) ?
    N8 C18 . 1.274(4) ?
    C14 C15 . 1.470(5) ?
    C15 C16 . 1.527(5) ?
    C15 H15A . 0.9700 ?
    C15 H15B . 0.9700 ?
    C16 C17 . 1.500(6) ?
    C16 H16A . 0.9700 ?
    C16 H16B . 0.9700 ?
    C17 H17A . 0.9600 ?
    C17 H17B . 0.9600 ?
    C17 H17C . 0.9600 ?
    C18 C19 . 1.450(5) ?
    C18 H18 . 0.9300 ?
    C19 C20 . 1.395(5) ?
    C19 C24 . 1.398(5) ?
    C20 C21 . 1.392(5) ?
    C21 C22 . 1.374(6) ?
    C21 H21 . 0.9300 ?
    C22 C23 . 1.383(6) ?
    C22 H22 . 0.9300 ?
    C23 C24 . 1.363(5) ?
    C24 H24 . 0.9300 ?
loop_
    _geom_angle_atom_site_label_1
    _geom_angle_atom_site_label_2
    _geom_angle_atom_site_label_3
    _geom_angle_site_symmetry_1
    _geom_angle_site_symmetry_3
    _geom_angle
    _geom_angle_publ_flag
    C8 O1 H1 . . 109.5 ?
    C1 N1 N2 . . 114.6(3) ?
    C1 N1 H1A . . 122.7 ?
    N2 N1 H1A . . 122.7 ?
    C2 N2 N1 . . 104.0(3) ?
    C2 N3 C1 . . 109.1(3) ?
    C2 N3 N4 . . 118.4(3) ?
    C1 N3 N4 . . 132.6(3) ?
    C6 N4 N3 . . 120.6(3) ?
    N1 C1 N3 . . 102.0(3) ?
    N1 C1 S1 . . 126.4(3) ?
    N3 C1 S1 . . 131.5(3) ?
    N2 C2 N3 . . 110.3(3) ?
    N2 C2 C3 . . 125.3(4) ?
    N3 C2 C3 . . 124.4(3) ?
    C2 C3 C4 . . 111.6(3) ?
    C2 C3 H3A . . 109.3 ?
    C4 C3 H3A . . 109.3 ?
    C2 C3 H3B . . 109.3 ?
    C4 C3 H3B . . 109.3 ?
    H3A C3 H3B . . 108.0 ?
    C5 C4 C3 . . 112.6(3) ?
    C5 C4 H4A . . 109.1 ?
    C3 C4 H4A . . 109.1 ?
    C5 C4 H4B . . 109.1 ?
    C3 C4 H4B . . 109.1 ?
    H4A C4 H4B . . 107.8 ?
    C4 C5 H5A . . 109.5 ?
    C4 C5 H5B . . 109.5 ?
    H5A C5 H5B . . 109.5 ?
    C4 C5 H5C . . 109.5 ?
    H5A C5 H5C . . 109.5 ?
    H5B C5 H5C . . 109.5 ?
    N4 C6 C7 . . 120.7(4) ?
    N4 C6 H6 . . 119.7 ?
    C7 C6 H6 . . 119.7 ?
    C12 C7 C8 . . 118.3(4) ?
    C12 C7 C6 . . 118.2(3) ?
    C8 C7 C6 . . 123.5(4) ?
    O1 C8 C9 . . 118.0(4) ?
    O1 C8 C7 . . 121.8(4) ?
    C9 C8 C7 . . 120.3(4) ?
    C10 C9 C8 . . 120.2(4) ?
    C10 C9 H9 . . 119.9 ?
    C8 C9 H9 . . 119.9 ?
    C9 C10 C11 . . 119.7(4) ?
    C9 C10 H10 . . 120.1 ?
    C11 C10 H10 . . 120.1 ?
    C12 C11 C10 . . 120.7(4) ?
    C12 C11 Br1 . . 119.3(3) ?
    C10 C11 Br1 . . 120.0(3) ?
    C11 C12 C7 . . 120.7(4) ?
    C11 C12 H12 . . 119.6 ?
    C7 C12 H12 . . 119.6 ?
    C20 O2 H2 . . 109.5 ?
    C14 N6 N5 . . 104.5(3) ?
    C13 N5 N6 . . 114.8(3) ?
    C13 N5 H5 . . 122.6 ?
    N6 N5 H5 . . 122.6 ?
    C13 N7 N8 . . 133.1(3) ?
    C13 N7 C14 . . 108.8(3) ?
    N8 N7 C14 . . 118.0(3) ?
    C18 N8 N7 . . 121.2(3) ?
    N5 C13 N7 . . 102.2(3) ?
    N5 C13 S2 . . 126.8(3) ?
    N7 C13 S2 . . 131.0(3) ?
    N6 C14 N7 . . 109.7(3) ?
    N6 C14 C15 . . 125.9(3) ?
    N7 C14 C15 . . 124.3(3) ?
    C14 C15 C16 . . 112.5(3) ?
    C14 C15 H15A . . 109.1 ?
    C16 C15 H15A . . 109.1 ?
    C14 C15 H15B . . 109.1 ?
    C16 C15 H15B . . 109.1 ?
    H15A C15 H15B . . 107.8 ?
    C17 C16 C15 . . 111.8(3) ?
    C17 C16 H16A . . 109.3 ?
    C15 C16 H16A . . 109.3 ?
    C17 C16 H16B . . 109.3 ?
    C15 C16 H16B . . 109.3 ?
    H16A C16 H16B . . 107.9 ?
    C16 C17 H17A . . 109.5 ?
    C16 C17 H17B . . 109.5 ?
    H17A C17 H17B . . 109.5 ?
    C16 C17 H17C . . 109.5 ?
    H17A C17 H17C . . 109.5 ?
    H17B C17 H17C . . 109.5 ?
    N8 C18 C19 . . 119.7(3) ?
    N8 C18 H18 . . 120.1 ?
    C19 C18 H18 . . 120.1 ?
    C20 C19 C24 . . 118.3(3) ?
    C20 C19 C18 . . 122.8(3) ?
    C24 C19 C18 . . 118.9(3) ?
    O2 C20 C21 . . 117.4(3) ?
    O2 C20 C19 . . 122.4(3) ?
    C21 C20 C19 . . 120.2(4) ?
    C22 C21 C20 . . 120.2(4) ?
    C22 C21 H21 . . 119.9 ?
    C20 C21 H21 . . 119.9 ?
    C21 C22 C23 . . 119.8(4) ?
    C21 C22 H22 . . 120.1 ?
    C23 C22 H22 . . 120.1 ?
    C24 C23 C22 . . 120.6(4) ?
    C24 C23 Br2 . . 120.0(3) ?
    C22 C23 Br2 . . 119.4(3) ?
    C23 C24 C19 . . 120.9(4) ?
    C23 C24 H24 . . 119.6 ?
    C19 C24 H24 . . 119.6 ?
loop_
    _geom_torsion_atom_site_label_1
    _geom_torsion_atom_site_label_2
    _geom_torsion_atom_site_label_3
    _geom_torsion_atom_site_label_4
    _geom_torsion_site_symmetry_1
    _geom_torsion_site_symmetry_2
    _geom_torsion_site_symmetry_3
    _geom_torsion_site_symmetry_4
    _geom_torsion
    _geom_torsion_publ_flag
    C1 N1 N2 C2 . . . . -0.8(5) ?
    C2 N3 N4 C6 . . . . -178.9(4) ?
    C1 N3 N4 C6 . . . . 0.5(6) ?
    N2 N1 C1 N3 . . . . 0.2(5) ?
    N2 N1 C1 S1 . . . . -179.6(3) ?
    C2 N3 C1 N1 . . . . 0.5(4) ?
    N4 N3 C1 N1 . . . . -178.9(4) ?
    C2 N3 C1 S1 . . . . -179.8(3) ?
    N4 N3 C1 S1 . . . . 0.8(7) ?
    N1 N2 C2 N3 . . . . 1.1(5) ?
    N1 N2 C2 C3 . . . . -177.7(4) ?
    C1 N3 C2 N2 . . . . -1.0(5) ?
    N4 N3 C2 N2 . . . . 178.5(3) ?
    C1 N3 C2 C3 . . . . 177.8(4) ?
    N4 N3 C2 C3 . . . . -2.7(6) ?
    N2 C2 C3 C4 . . . . -5.9(6) ?
    N3 C2 C3 C4 . . . . 175.5(4) ?
    C2 C3 C4 C5 . . . . 179.0(4) ?
    N3 N4 C6 C7 . . . . 179.1(4) ?
    N4 C6 C7 C12 . . . . 177.3(4) ?
    N4 C6 C7 C8 . . . . -3.0(7) ?
    C12 C7 C8 O1 . . . . 179.8(4) ?
    C6 C7 C8 O1 . . . . 0.0(7) ?
    C12 C7 C8 C9 . . . . 0.3(6) ?
    C6 C7 C8 C9 . . . . -179.5(4) ?
    O1 C8 C9 C10 . . . . 179.6(4) ?
    C7 C8 C9 C10 . . . . -0.9(7) ?
    C8 C9 C10 C11 . . . . 0.3(7) ?
    C9 C10 C11 C12 . . . . 1.0(7) ?
    C9 C10 C11 Br1 . . . . -177.8(4) ?
    C10 C11 C12 C7 . . . . -1.6(7) ?
    Br1 C11 C12 C7 . . . . 177.1(3) ?
    C8 C7 C12 C11 . . . . 1.0(6) ?
    C6 C7 C12 C11 . . . . -179.3(4) ?
    C14 N6 N5 C13 . . . . -0.2(5) ?
    C13 N7 N8 C18 . . . . 6.2(6) ?
    C14 N7 N8 C18 . . . . -176.1(4) ?
    N6 N5 C13 N7 . . . . 0.2(5) ?
    N6 N5 C13 S2 . . . . -178.1(3) ?
    N8 N7 C13 N5 . . . . 177.7(4) ?
    C14 N7 C13 N5 . . . . -0.1(4) ?
    N8 N7 C13 S2 . . . . -4.1(7) ?
    C14 N7 C13 S2 . . . . 178.1(3) ?
    N5 N6 C14 N7 . . . . 0.0(5) ?
    N5 N6 C14 C15 . . . . 179.8(4) ?
    C13 N7 C14 N6 . . . . 0.1(5) ?
    N8 N7 C14 N6 . . . . -178.2(3) ?
    C13 N7 C14 C15 . . . . -179.7(4) ?
    N8 N7 C14 C15 . . . . 2.1(6) ?
    N6 C14 C15 C16 . . . . 2.6(6) ?
    N7 C14 C15 C16 . . . . -177.8(4) ?
    C14 C15 C16 C17 . . . . -178.8(4) ?
    N7 N8 C18 C19 . . . . -178.2(3) ?
    N8 C18 C19 C20 . . . . 1.4(6) ?
    N8 C18 C19 C24 . . . . -179.0(4) ?
    C24 C19 C20 O2 . . . . -179.4(4) ?
    C18 C19 C20 O2 . . . . 0.3(6) ?
    C24 C19 C20 C21 . . . . 0.7(6) ?
    C18 C19 C20 C21 . . . . -179.7(4) ?
    O2 C20 C21 C22 . . . . 179.6(4) ?
    C19 C20 C21 C22 . . . . -0.4(7) ?
    C20 C21 C22 C23 . . . . 0.2(7) ?
    C21 C22 C23 C24 . . . . -0.3(7) ?
    C21 C22 C23 Br2 . . . . -179.6(3) ?
    C22 C23 C24 C19 . . . . 0.6(7) ?
    Br2 C23 C24 C19 . . . . 179.9(3) ?
    C20 C19 C24 C23 . . . . -0.8(6) ?
    C18 C19 C24 C23 . . . . 179.5(4) ?
loop_
    _geom_hbond_atom_site_label_D
    _geom_hbond_atom_site_label_H
    _geom_hbond_atom_site_label_A
    _geom_hbond_site_symmetry_A
    _geom_hbond_distance_DH
    _geom_hbond_distance_HA
    _geom_hbond_distance_DA
    _geom_hbond_angle_DHA
    _geom_hbond_publ_flag
    O1 H1 N4 . 0.82 1.93 2.644(4) 144.9 y
    O2 H2 N8 . 0.82 1.90 2.612(4) 143.8 y
    N1 H1A S1 2_665 0.86 2.46 3.300(4) 164.1 y
    N5 H5 S2 2_565 0.86 2.41 3.252(4) 165.3 y
_iucr_refine_instructions_details
;
TITL YCX83-2 in P-1
CELL 0.71073   8.0422  13.1866  13.4079  97.406  92.956  95.916
ZERR   4.00   0.0049   0.0080   0.0081   0.009   0.010   0.009
LATT 1
SFAC C  H  N  O  S  Br
UNIT 48 52 16 4 4 4
OMIT   0.00  50.01
L.S. 4
ACTA
BOND $H
FMAP 2
PLAN 5
SIZE 0.3 0.25 0.2
EQIV $2 -x+1, -y+1, -z
EQIV $1 -x, -y+1, -z
HTAB N5 S2_$1
HTAB N1 S1_$2
HTAB O2 N8
HTAB O1 N4
HTAB
CONF
WGHT  0.051600  0.000000
FVAR  0.079920
TEMP 25.000
Br1    6   0.389158  0.162959  0.590878 11.000000  0.083350  0.067430 =
           0.062860  0.037420  0.015130  0.022220
S1     5   0.496556  0.408931  0.140620 11.000000  0.086340  0.044770 =
           0.036320  0.012410  0.021880  0.029620
O1     4   0.198728  0.577147  0.517922 11.000000  0.103710  0.052870 =
           0.052840  0.009610  0.037670  0.034650
AFIX 147
H1     2   0.208938  0.585960  0.459017 11.000000 -1.500000
AFIX 0
N1     3   0.406126  0.589138  0.095263 11.000000  0.081020  0.045400 =
           0.038680  0.014040  0.027950  0.026890
AFIX 43
H1A    2   0.445120  0.580530  0.036602 11.000000 -1.200000
AFIX 0
N2     3   0.331407  0.674998  0.130232 11.000000  0.076410  0.041920 =
           0.043360  0.014770  0.024910  0.023160
N3     3   0.336617  0.566266  0.241354 11.000000  0.053880  0.036510 =
           0.027430  0.012800  0.009230  0.012490
N4     3   0.304365  0.536918  0.334977 11.000000  0.052140  0.040070 =
           0.031290  0.011040  0.014700  0.007830
C1     1   0.413172  0.520345  0.159722 11.000000  0.051630  0.038790 =
           0.029560  0.009890  0.007960  0.010710
C2     1   0.288244  0.658436  0.219658 11.000000  0.048120  0.042640 =
           0.040290  0.012900  0.009750  0.010980
C3     1   0.197052  0.727207  0.287855 11.000000  0.057140  0.039440 =
           0.049030  0.014810  0.021360  0.018010
AFIX 23
H3A    2   0.258793  0.742843  0.353054 11.000000 -1.200000
H3B    2   0.088127  0.692199  0.297497 11.000000 -1.200000
AFIX 0
C4     1   0.174001  0.827120  0.245696 11.000000  0.072320  0.045190 =
           0.051130  0.016820  0.017730  0.018880
AFIX 23
H4A    2   0.283184  0.862355  0.237003 11.000000 -1.200000
H4B    2   0.114279  0.811125  0.179899 11.000000 -1.200000
AFIX 0
C5     1   0.078457  0.898039  0.313276 11.000000  0.114960  0.055760 =
           0.096560  0.027950  0.057410  0.044870
AFIX 137
H5A    2  -0.031631  0.864738  0.319707 11.000000 -1.500000
H5B    2   0.069511  0.960363  0.284419 11.000000 -1.500000
H5C    2   0.136846  0.914031  0.378598 11.000000 -1.500000
AFIX 0
C6     1   0.349268  0.452895  0.358981 11.000000  0.060800  0.037160 =
           0.031330  0.007860  0.016270  0.009810
AFIX 43
H6     2   0.402672  0.410445  0.313058 11.000000 -1.200000
AFIX 0
C7     1   0.318096  0.422978  0.456650 11.000000  0.047390  0.038430 =
           0.025150  0.005010  0.008010  0.003290
C8     1   0.245179  0.484435  0.532089 11.000000  0.052120  0.050910 =
           0.039390  0.008950  0.014590  0.009340
C9     1   0.220307  0.451109  0.624253 11.000000  0.073570  0.060720 =
           0.034000  0.002910  0.022910  0.012610
AFIX 43
H9     2   0.173427  0.492567  0.674276 11.000000 -1.200000
AFIX 0
C10    1   0.264732  0.356610  0.642347 11.000000  0.061520  0.077950 =
           0.034130  0.022360  0.013540  0.007990
AFIX 43
H10    2   0.247459  0.334146  0.704343 11.000000 -1.200000
AFIX 0
C11    1   0.334917  0.295478  0.568135 11.000000  0.052450  0.048880 =
           0.040170  0.020420  0.009190  0.004450
C12    1   0.363260  0.328223  0.477314 11.000000  0.059520  0.043230 =
           0.032070  0.008180  0.009470  0.009320
AFIX 43
H12    2   0.413260  0.286828  0.428711 11.000000 -1.200000
AFIX 0
Br2    6   0.516141 -0.081874 -0.313013 11.000000  0.079950  0.055800 =
           0.058120 -0.002610  0.030890  0.023520
S2     5   0.140323  0.374166 -0.085683 11.000000  0.075520  0.042950 =
           0.041870  0.013250  0.021110  0.024880
O2     4   0.183108 -0.021441  0.078080 11.000000  0.084580  0.042610 =
           0.043430  0.015790  0.023990  0.019980
AFIX 147
H2     2   0.167995  0.038865  0.094263 11.000000 -1.500000
AFIX 0
N6     3  -0.020835  0.366771  0.182287 11.000000  0.068140  0.049360 =
           0.037130  0.006570  0.016650  0.022340
N5     3   0.010167  0.407361  0.095081 11.000000  0.082690  0.038940 =
           0.041470  0.010870  0.023130  0.029420
AFIX 43
H5     2  -0.014538  0.467396  0.085349 11.000000 -1.200000
AFIX 0
N7     3   0.096320  0.260750  0.074089 11.000000  0.050730  0.032100 =
           0.033180  0.004620  0.012660  0.017030
N8     3   0.154903  0.167065  0.044758 11.000000  0.051300  0.029850 =
           0.036910  0.001990  0.010430  0.015580
C13    1   0.081425  0.346665  0.026701 11.000000  0.055270  0.034090 =
           0.038260  0.003920  0.007290  0.014700
C14    1   0.032442  0.276751  0.168585 11.000000  0.049160  0.041370 =
           0.035910  0.004700  0.012680  0.012560
C15    1   0.027953  0.202028  0.241069 11.000000  0.055250  0.043980 =
           0.037020  0.009310  0.010170  0.015280
AFIX 23
H15A   2   0.141551  0.189211  0.259043 11.000000 -1.200000
H15B   2  -0.032542  0.137525  0.209380 11.000000 -1.200000
AFIX 0
C16    1  -0.055553  0.239198  0.336730 11.000000  0.063090  0.052880 =
           0.034280  0.002240  0.014020  0.014540
AFIX 23
H16A   2   0.003503  0.304329  0.367919 11.000000 -1.200000
H16B   2  -0.170038  0.250539  0.319116 11.000000 -1.200000
AFIX 0
C17    1  -0.055895  0.163020  0.410688 11.000000  0.097210  0.076210 =
           0.041720  0.019220  0.015490  0.023260
AFIX 137
H17A   2  -0.117360  0.099123  0.380792 11.000000 -1.500000
H17B   2  -0.107833  0.189293  0.470078 11.000000 -1.500000
H17C   2   0.057290  0.151877  0.428538 11.000000 -1.500000
AFIX 0
C18    1   0.223460  0.149507 -0.038407 11.000000  0.055170  0.035700 =
           0.037200  0.008660  0.013890  0.013740
AFIX 43
H18    2   0.237772  0.200646 -0.079905 11.000000 -1.200000
AFIX 0
C19    1   0.279069  0.049468 -0.068080 11.000000  0.043730  0.031440 =
           0.037080  0.005720  0.005430  0.009680
C20    1   0.257915 -0.030915 -0.010076 11.000000  0.046340  0.035580 =
           0.039110  0.009600  0.005740  0.009950
C21    1   0.314644 -0.125186 -0.042131 11.000000  0.066830  0.030490 =
           0.054780  0.013460  0.004270  0.009960
AFIX 43
H21    2   0.300879 -0.178405 -0.003001 11.000000 -1.200000
AFIX 0
C22    1   0.390902 -0.139808 -0.131405 11.000000  0.059500  0.036620 =
           0.053320  0.001090  0.006830  0.021000
AFIX 43
H22    2   0.428427 -0.202894 -0.152866 11.000000 -1.200000
AFIX 0
C23    1   0.411701 -0.060431 -0.189272 11.000000  0.046540  0.042430 =
           0.041080  0.001060  0.013400  0.012610
C24    1   0.356457  0.032211 -0.158796 11.000000  0.055230  0.038510 =
           0.039030  0.008550  0.013790  0.017350
AFIX 43
H24    2   0.370435  0.084613 -0.198878 11.000000 -1.200000
AFIX 0
Q1     1   0.537300 -0.116700 -0.261100 11.000000  0.050000      0.49
Q2     1   0.654900 -0.038400 -0.294700 11.000000  0.050000      0.48
Q3     1   0.376300  0.216500  0.637500 11.000000  0.050000      0.45
Q4     1   0.499900  0.161100  0.660900 11.000000  0.050000      0.40
Q5     1   0.396100 -0.150800 -0.301700 11.000000  0.050000      0.37
HKLF 4
END
;
data_global
_journal_date_recd_electronic     2012-04-07
_journal_date_accepted     2012-05-02
_journal_name_full     'Acta Crystallographica, Section E'
_journal_year     2012
_journal_volume     68
_journal_issue      6
_journal_page_first     o1674
_journal_page_last     o1674
_journal_paper_category     QO
_journal_paper_doi     10.1107/S1600536812019745
_journal_coeditor_code     JJ2128
_publ_contact_author_name     'Caixia Yuan and Miaoli Zhu'
_publ_contact_author_address
;
Institute of Molecular Science,
Key Laboratory of Chemical Biology and Molecular
Engineering of the Education Ministry,
Shanxi University,
Taiyuan, Shanxi 030006,
People's Republic of China
;
_publ_contact_author_email     'cxyuan@sxu.edu.cn, miaoli@sxu.edu.cn'
_publ_contact_author_fax     '0351-7011022'
_publ_contact_author_phone     '0351-7017974'
_publ_section_title
;\
4-[(5-Bromo-2-hydroxybenzylidene)amino]-3-propyl-1<i>H</i>-1,2,4-triazole-\
5(4<i>H</i>)-thione
;
loop_
    _publ_author_name
    _publ_author_address
    'Wu, Xin'
;
College of Arts and Sciences
Shanxi Agricultural University
Taigu, Shanxi 030801
People's Republic of China
;
    'Yuan, Cai-Xia'
;
Institute of Molecular Science,
Key Laboratory of Chemical Biology and Molecular Engineering of the Education
Ministry,
Shanxi University,
Taiyuan, Shanxi 030006,
People's Republic of China
;
    'Ma, Ling'
;
Department of Biochemistry and Molecular Biology, Shanxi Medical University,
Taiyuan, Shanxi 030001,
People's Republic of China
;
    'Zhai, Kai-Lu'
;
Jincheng Tap Water Company,
Jincheng, Shanxi 048000,
People's Republic of China
;
    'Zhu, Miao-Li'
;
Institute of Molecular Science,
Key Laboratory of Chemical Biology and Molecular Engineering of the Education
Ministry,
Shanxi University,
Taiyuan, Shanxi 030006,
People's Republic of China
;
