# Supplementary material for: 4-[(5-Bromo-2-hy­droxy­benzyl­idene)amino]-3-propyl-1H-1,2,4-triazole-5(4H)-thione
Source: Acta Crystallogr Sect E Struct Rep Online. 2012 May 12;68(Pt 6):o1674. doi: 10.1107/S1600536812019745 (PMC3379270; doi:10.1107/S1600536812019745)
Supplement: Supplementary file 2 [file e-68-o1674-Isup2.hkl]

# 
# h,k,l, Fc-squared, Fo-squared, sigma(Fo-squared) and status flag 
# 
data_I
_shelx_title ' YCX83-2 in P-1' 
_shelx_refln_list_code          4 
_shelx_F_calc_maximum      424.38 
_exptl_crystal_F_000       688.00 
_reflns_d_resolution_high  0.8407 
 
loop_ 
 _symmetry_equiv_pos_as_xyz 
 'x, y, z' 
 '-x, -y, -z' 
 
_cell_length_a     8.0422 
_cell_length_b    13.1866 
_cell_length_c    13.4079 
_cell_angle_alpha  97.406 
_cell_angle_beta   92.956 
_cell_angle_gamma  95.916 
 
_shelx_F_squared_multiplier     1.000 
 
loop_ 
 _refln_index_h 
 _refln_index_k 
 _refln_index_l 
 _refln_F_squared_calc 
 _refln_F_squared_meas 
 _refln_F_squared_sigma 
 _refln_observed_status 
   1   0   0     6635.01     6363.36    155.01 o 
   2   0   0      835.94      780.18     19.34 o 
   3   0   0       42.56       43.28      9.18 o 
   4   0   0        1.43        0.00     10.31 o 
   5   0   0        0.07        9.30     13.17 o 
   6   0   0      387.77      430.36     28.58 o 
   7   0   0      123.33       96.00     29.32 o 
   8   0   0      137.48      205.08     53.23 o 
   9   0   0       79.17       73.58     53.23 o 
  -9   1   0        0.15       39.14     50.10 o 
  -8   1   0       23.37       23.48     43.83 o 
  -7   1   0      297.95      305.07     25.40 o 
  -6   1   0       10.42       11.30     16.67 o 
  -5   1   0       24.52       24.77     13.17 o 
  -4   1   0      179.21      159.48     13.64 o 
  -3   1   0      135.29      131.45     10.13 o 
  -2   1   0      355.41      384.10     16.27 o 
  -1   1   0       52.23       53.92      4.21 o 
   0   1   0       40.96       51.91      4.00 o 
   1   1   0     7318.03     7329.48    119.69 o 
   2   1   0     4328.32     4070.25     71.90 o 
   3   1   0     6136.74     6138.86    107.15 o 
   4   1   0      187.16      191.74     16.55 o 
   5   1   0       96.65       75.35     16.67 o 
   6   1   0       46.72       47.35     19.94 o 
   7   1   0        4.07       34.03     27.41 o 
   8   1   0       31.89       42.05     31.53 o 
   9   1   0      209.03      278.66     61.05 o 
  -9   2   0        4.31        0.00     50.10 o 
  -8   2   0        8.66       51.00     33.84 o 
  -7   2   0        1.87       35.02     24.37 o 
  -6   2   0      481.19      465.26     25.15 o 
  -5   2   0      125.45      110.97     14.15 o 
  -4   2   0      128.82      118.28     12.55 o 
  -3   2   0      517.36      507.09     17.07 o 
  -2   2   0     9514.98     9437.72    157.85 o 
  -1   2   0     6579.51     7041.07    150.94 o 
   0   2   0     1344.63     1349.33     37.47 o 
   1   2   0     8383.49     8104.38    115.06 o 
   2   2   0     3711.53     3437.18     62.83 o 
   3   2   0     2167.17     2099.06     44.77 o 
   4   2   0     3714.29     3565.82     71.03 o 
   5   2   0      578.85      620.80     29.41 o 
   6   2   0        2.84        5.70     19.27 o 
   7   2   0        2.63        9.61     27.41 o 
   8   2   0        6.13        2.16     31.87 o 
   9   2   0        1.17       21.92     48.53 o 
  -9   3   0      139.22      266.59     46.45 o 
  -8   3   0       96.91      112.44     43.83 o 
  -7   3   0      160.64      172.04     28.46 o 
  -6   3   0        2.24        0.00     21.57 o 
  -5   3   0      934.60      904.92     29.76 o 
  -4   3   0       83.11       85.43     11.81 o 
  -3   3   0      536.39      552.75     24.38 o 
  -2   3   0       19.47        8.74      9.15 o 
  -1   3   0     1703.14     1837.61     46.32 o 
   0   3   0     1481.43     1469.26     25.97 o 
   1   3   0     1443.78     1522.92     27.22 o 
   2   3   0      236.46      245.45     13.33 o 
   3   3   0       43.24       26.88     11.17 o 
   4   3   0     1508.26     1392.92     42.15 o 
   5   3   0     1008.92     1096.06     40.12 o 
   6   3   0      403.50      448.03     31.43 o 
   7   3   0        8.07        0.00     28.08 o 
   8   3   0       23.09        0.00     31.59 o 
   9   3   0        8.20       37.57     50.10 o 
  -9   4   0       83.82      146.31     42.79 o 
  -8   4   0      523.51      633.07     51.46 o 
  -7   4   0      264.20      284.36     32.09 o 
  -6   4   0     1242.35     1291.11     48.90 o 
  -5   4   0      403.07      442.71     20.91 o 
  -4   4   0      192.31      167.60     18.86 o 
  -3   4   0      260.16      270.25     18.70 o 
  -2   4   0     1645.41     1763.23     32.14 o 
  -1   4   0      933.49      934.05     20.91 o 
   0   4   0    10833.83    11158.36    158.67 o 
   1   4   0     3383.56     3240.79     62.27 o 
   2   4   0     2390.35     2305.74     40.91 o 
   3   4   0      190.34      204.60     15.68 o 
   4   4   0        1.52        0.00     13.80 o 
   5   4   0       13.54       46.03     24.94 o 
   6   4   0       19.14       24.26     25.95 o 
   7   4   0      107.02       87.24     34.44 o 
   8   4   0        0.11       14.51     34.54 o 
  -9   5   0        0.55       83.18     68.10 o 
  -8   5   0       50.41       90.14     36.77 o 
  -7   5   0      846.19      899.64     98.03 o 
  -6   5   0      237.83      260.10     30.09 o 
  -5   5   0     2374.97     2454.03     81.33 o 
  -4   5   0       91.93      152.57     20.49 o 
  -3   5   0      500.70      606.97     35.32 o 
  -2   5   0       58.16       59.35      8.26 o 
  -1   5   0       45.89       55.95      8.46 o 
   0   5   0      536.12      547.21     15.40 o 
   1   5   0     5410.90     5127.84    126.40 o 
   2   5   0      257.88      223.84     12.66 o 
   3   5   0      431.19      412.51     20.11 o 
   4   5   0     1489.27     1534.08     55.81 o 
   5   5   0       44.04       30.12     17.86 o 
   6   5   0      107.55      118.22     25.69 o 
   7   5   0       22.06        4.22     24.82 o 
   8   5   0       44.44       77.43     73.58 o 
  -9   6   0        6.02       24.35     43.83 o 
  -8   6   0        6.64       17.56     29.22 o 
  -7   6   0      320.07      331.94     34.17 o 
  -6   6   0     1852.68     1900.16     83.84 o 
  -5   6   0     1299.45     1191.81     38.90 o 
  -4   6   0     3497.29     3453.91     76.00 o 
  -3   6   0     4263.98     4014.45     81.20 o 
  -2   6   0     4153.93     4672.42     74.27 o 
  -1   6   0     1694.63     1808.03     50.36 o 
   0   6   0       41.04       41.32      7.53 o 
   1   6   0      114.51      104.16     15.31 o 
   2   6   0     3699.95     3512.77     72.54 o 
   3   6   0     1357.84     1228.03     32.23 o 
   4   6   0     2020.31     2047.41     46.66 o 
   5   6   0     1226.60     1323.20     46.55 o 
   6   6   0       34.97       25.83     44.62 o 
   7   6   0       21.61        0.00     36.53 o 
   8   6   0        1.32       72.26     50.10 o 
  -8   7   0        7.63        4.50     29.62 o 
  -7   7   0      428.84      432.65     49.58 o 
  -6   7   0      667.54      621.32     38.51 o 
  -5   7   0      835.14      828.55     40.37 o 
  -4   7   0      976.53      937.22     40.18 o 
  -3   7   0     2266.01     2099.00     57.39 o 
  -2   7   0     4356.18     4333.03     71.41 o 
  -1   7   0      101.73      112.75     12.21 o 
   0   7   0      344.88      397.57     22.74 o 
   1   7   0      233.51      268.28     21.08 o 
   2   7   0        1.32        0.00     15.95 o 
   3   7   0      252.00      229.03     17.20 o 
   4   7   0      425.93      427.18     32.09 o 
   5   7   0      466.95      504.78     46.33 o 
   6   7   0      156.98      237.36     63.40 o 
   7   7   0        1.13        0.00     39.29 o 
   8   7   0        6.59        0.00     42.02 o 
  -8   8   0       94.26       73.04     32.95 o 
  -7   8   0        5.04        0.00     26.52 o 
  -6   8   0       19.68       14.22     24.55 o 
  -5   8   0      157.82      170.91     27.29 o 
  -4   8   0      111.03       77.78     24.00 o 
  -3   8   0      239.00      246.31     16.95 o 
  -2   8   0     1505.28     1367.52     33.80 o 
  -1   8   0     4040.05     3935.86    100.85 o 
   0   8   0      837.63      898.36     36.07 o 
   1   8   0     1200.56     1198.20     47.74 o 
   2   8   0      253.31      235.87     29.40 o 
   3   8   0      329.73      354.59     28.58 o 
   4   8   0      223.28      209.96     28.71 o 
   5   8   0      102.84      172.31     46.15 o 
   6   8   0       83.18      106.92     40.91 o 
   7   8   0       25.86       77.23    101.76 o 
  -8   9   0      113.79       57.53     32.39 o 
  -7   9   0      569.10      529.94     40.95 o 
  -6   9   0      118.66       81.43     28.05 o 
  -5   9   0     1576.94     1448.27     52.93 o 
  -4   9   0      176.14      180.72     26.07 o 
  -3   9   0      326.69      371.76     28.23 o 
  -2   9   0        2.93       30.54     17.71 o 
  -1   9   0      371.51      377.02     20.64 o 
   0   9   0     1593.88     1502.17     50.34 o 
   1   9   0       10.13        0.00     19.72 o 
   2   9   0      624.47      621.09     45.85 o 
   3   9   0      134.69      108.27     25.60 o 
   4   9   0       72.48       60.09     25.46 o 
   5   9   0       12.57       19.22     36.80 o 
   6   9   0        0.08        0.00     51.66 o 
   7   9   0       16.22        0.00     46.96 o 
  -7  10   0        7.94        7.98     29.49 o 
  -6  10   0      634.66      579.26     40.71 o 
  -5  10   0      116.12      119.47     27.12 o 
  -4  10   0     1741.27     1596.37     69.84 o 
  -3  10   0     1890.26     1902.33     56.57 o 
  -2  10   0     1102.02      935.09     86.09 o 
  -1  10   0     1541.37     1477.07     49.75 o 
   0  10   0      244.12      289.39     58.98 o 
   1  10   0      481.44      447.39     32.44 o 
   2  10   0      377.14      368.01     32.46 o 
   3  10   0       35.48       73.97     26.44 o 
   4  10   0       61.67       49.54     27.08 o 
   5  10   0       20.87        0.00     35.86 o 
   6  10   0       18.06        0.00     39.80 o 
  -7  11   0       52.66       31.59     30.09 o 
  -6  11   0       21.37       20.69     28.06 o 
  -5  11   0      137.44      131.43     33.96 o 
  -4  11   0       22.89       21.78     23.99 o 
  -3  11   0     1056.94     1107.65     63.75 o 
  -2  11   0      604.32      596.70     50.61 o 
  -1  11   0       14.89        5.18     22.76 o 
   0  11   0      186.20      210.13     27.80 o 
   1  11   0      264.38      210.43     28.37 o 
   2  11   0       13.26       39.03     25.46 o 
   3  11   0       22.14        0.00     26.12 o 
   4  11   0       30.62       32.79     28.37 o 
   5  11   0        0.11        0.00     38.55 o 
  -6  12   0       16.38        0.00     37.31 o 
  -5  12   0       21.57       40.84     28.41 o 
  -4  12   0      287.41      322.39     56.36 o 
  -3  12   0       29.92       77.29     44.62 o 
  -2  12   0      638.63      627.46     52.50 o 
  -1  12   0     1481.01     1597.09     68.93 o 
   0  12   0      866.21      818.93     42.00 o 
   1  12   0      385.99      391.54     34.52 o 
   2  12   0      399.68      379.68     35.72 o 
   3  12   0      363.26      303.21     35.80 o 
   4  12   0        2.05       40.54     30.32 o 
   5  12   0        1.74       44.10     41.67 o 
  -6  13   0       86.97       70.86     43.91 o 
  -5  13   0        1.34       29.32     50.10 o 
  -4  13   0       66.36       14.81     39.44 o 
  -3  13   0       11.16       20.35     36.53 o 
  -2  13   0       10.13        0.00     34.86 o 
  -1  13   0      363.73      407.71     35.44 o 
   0  13   0       72.41       48.04     26.70 o 
   1  13   0      103.51      175.24     30.62 o 
   2  13   0      319.01      251.79     32.94 o 
   3  13   0      157.43      228.62     42.45 o 
   4  13   0        0.61       27.68     31.84 o 
  -5  14   0      115.36       57.73     56.36 o 
  -4  14   0       54.47       71.44     42.09 o 
  -3  14   0       14.54       41.49     52.44 o 
  -2  14   0       37.53       66.53     68.10 o 
  -1  14   0       66.88       94.45     86.10 o 
   0  14   0        6.99       14.86     28.33 o 
   1  14   0      171.09      142.31     31.79 o 
   2  14   0      192.39      163.39     34.42 o 
   3  14   0       52.76      103.30     33.78 o 
  -3  15   0       11.59        0.00     43.13 o 
  -2  15   0        4.20        4.70     41.41 o 
  -1  15   0       39.81       32.00     67.32 o 
   0  15   0       11.47       13.62     30.14 o 
   1  15   0        5.62        8.12     30.63 o 
  -1 -15   1        0.92       14.33     30.20 o 
   0 -15   1      208.63      223.27     47.83 o 
   1 -15   1      523.41      637.24     60.76 o 
   2 -15   1      502.80      552.84     68.10 o 
   3 -15   1      128.54      117.45     62.62 o 
  -3 -14   1        6.44       13.97     33.92 o 
  -2 -14   1       10.04       15.52     29.49 o 
  -1 -14   1       10.07       23.48     28.48 o 
   0 -14   1       75.72       76.37     28.86 o 
   1 -14   1        1.77       66.88     39.80 o 
   2 -14   1      164.03      179.62     93.93 o 
   3 -14   1        9.87        0.00     38.18 o 
   4 -14   1       30.09       16.06     40.39 o 
   5 -14   1       69.37       96.95     46.14 o 
  -4 -13   1        0.06       13.21     31.78 o 
  -3 -13   1      228.88      220.05     35.08 o 
  -2 -13   1      116.69       76.83     29.10 o 
  -1 -13   1      115.21      146.82     29.67 o 
   0 -13   1      238.59      261.66     32.26 o 
   1 -13   1       62.52       60.37     38.08 o 
   2 -13   1       10.79        0.00     35.37 o 
   3 -13   1      467.55      466.68     53.23 o 
   4 -13   1      442.57      459.40     52.36 o 
   5 -13   1      143.43      119.53     43.46 o 
   6 -13   1      361.50      430.96     55.65 o 
  -5 -12   1        0.20        0.00     39.01 o 
  -4 -12   1        0.06        0.00     29.16 o 
  -3 -12   1       44.25       36.18     28.25 o 
  -2 -12   1       64.71       67.94     26.80 o 
  -1 -12   1      244.58      233.74     32.73 o 
   0 -12   1      764.73      812.79     42.34 o 
   1 -12   1       64.36       57.64     24.86 o 
   2 -12   1       75.23       55.71     34.86 o 
   3 -12   1      419.65      416.14     47.25 o 
   4 -12   1      129.21      121.06     39.44 o 
   5 -12   1       42.47       49.19     27.22 o 
   6 -12   1      169.84      146.97     33.82 o 
  -6 -11   1        3.80        0.00     41.49 o 
  -5 -11   1      130.12      134.69     33.34 o 
  -4 -11   1       47.56       63.94     29.10 o 
  -3 -11   1        0.86        0.00     25.83 o 
  -2 -11   1       10.71       10.75     25.41 o 
  -1 -11   1      880.55      867.41     42.55 o 
   0 -11   1      585.06      547.62     51.73 o 
   1 -11   1      630.20      650.48     48.16 o 
   2 -11   1     1778.03     1585.16     50.59 o 
   3 -11   1     1034.20     1009.90     60.14 o 
   4 -11   1      497.18      509.90     35.80 o 
   5 -11   1        2.38        2.02     26.30 o 
   6 -11   1        5.21        0.00     37.27 o 
   7 -11   1        1.47       18.53     47.29 o 
  -6 -10   1       15.18       28.16     40.39 o 
  -5 -10   1      139.92      123.88     43.22 o 
  -4 -10   1      165.63      176.49     31.83 o 
  -3 -10   1      151.21      154.24     27.65 o 
  -2 -10   1       18.86       35.97     24.06 o 
  -1 -10   1      158.58      181.82     26.11 o 
   0 -10   1        0.01        6.84     23.75 o 
   1 -10   1      478.66      483.26     31.49 o 
   2 -10   1      481.00      483.15     24.04 o 
   3 -10   1       14.50        0.00     20.78 o 
   4 -10   1      581.60      455.77     33.17 o 
   5 -10   1      837.05      762.22     41.73 o 
   6 -10   1        5.68       10.20     26.24 o 
   7 -10   1       11.47        0.00     53.86 o 
  -7  -9   1       44.06       63.53     43.63 o 
  -6  -9   1       20.53        0.00     37.07 o 
  -5  -9   1      108.30      173.62     31.02 o 
  -4  -9   1      380.68      399.89     36.32 o 
  -3  -9   1      926.58      996.30     45.91 o 
  -2  -9   1     1277.49     1297.80     47.45 o 
  -1  -9   1      757.19      788.67     36.91 o 
   0  -9   1     1986.99     2010.06     54.14 o 
   1  -9   1       12.07        4.67     12.93 o 
   2  -9   1       75.11       77.60     16.27 o 
   3  -9   1     2768.52     2551.75     51.96 o 
   4  -9   1     1700.78     1560.65     72.35 o 
   5  -9   1     1006.95      957.82     77.43 o 
   6  -9   1     1358.33     1322.08     52.80 o 
   7  -9   1       78.93       90.40     30.80 o 
   8  -9   1      271.56      293.94     43.08 o 
  -7  -8   1       27.36       20.75     71.23 o 
  -6  -8   1       45.35        0.00     36.79 o 
  -5  -8   1       61.75       50.85     26.09 o 
  -4  -8   1      103.89      108.13     25.90 o 
  -3  -8   1      297.46      330.82     28.61 o 
  -2  -8   1     1073.39     1012.11     40.54 o 
  -1  -8   1      213.94      182.56     23.11 o 
   0  -8   1      364.93      403.48     25.07 o 
   1  -8   1      906.49      903.36     26.70 o 
   2  -8   1      371.16      389.24     19.42 o 
   3  -8   1      161.42      153.73     15.82 o 
   4  -8   1       11.42        0.00     21.75 o 
   5  -8   1       20.40       18.63     31.03 o 
   6  -8   1      216.06      236.42     29.77 o 
   7  -8   1      892.91      927.14     66.14 o 
   8  -8   1       72.37       15.02     36.48 o 
  -8  -7   1       10.39       44.96     47.75 o 
  -7  -7   1       27.78       37.57     39.29 o 
  -6  -7   1       53.02        9.44     33.75 o 
  -5  -7   1      129.88      134.02     28.28 o 
  -4  -7   1      208.17      199.55     26.36 o 
  -3  -7   1      155.39      145.94     16.27 o 
  -2  -7   1      136.93      146.00     19.19 o 
  -1  -7   1     3911.60     3889.64     79.01 o 
   0  -7   1     4475.70     4692.47     90.60 o 
   1  -7   1      120.03      165.70     12.99 o 
   2  -7   1      127.39      104.87     12.81 o 
   3  -7   1      733.36      739.82     24.64 o 
   4  -7   1      403.71      406.44     28.58 o 
   5  -7   1      120.36      147.58     25.30 o 
   6  -7   1      296.56      331.08     32.29 o 
   7  -7   1      122.29      134.31     29.62 o 
   8  -7   1       41.98        0.00     35.22 o 
  -8  -6   1        5.67       58.22     41.50 o 
  -7  -6   1        4.90        0.00     35.96 o 
  -6  -6   1       83.10      116.85     27.38 o 
  -5  -6   1       13.82        0.00     17.73 o 
  -4  -6   1      709.39      758.91     29.41 o 
  -3  -6   1     2775.83     2627.55     49.83 o 
  -2  -6   1      772.41      713.60     29.99 o 
  -1  -6   1      314.07      283.12     26.88 o 
   0  -6   1       37.45       52.26     12.44 o 
   1  -6   1     3676.06     3817.58     62.03 o 
   2  -6   1     3135.25     3330.58     56.64 o 
   3  -6   1      337.73      328.22     16.62 o 
   4  -6   1     1001.51     1125.20     51.52 o 
   5  -6   1      457.33      454.59     31.32 o 
   6  -6   1      170.97      168.00     28.40 o 
   7  -6   1       30.83        0.00     24.86 o 
   8  -6   1      353.40      293.27     45.34 o 
   9  -6   1      172.76      278.83     66.53 o 
  -8  -5   1       44.18       90.03     39.29 o 
  -7  -5   1        2.28       16.73     24.50 o 
  -6  -5   1       30.56       36.63     19.93 o 
  -5  -5   1      298.77      324.53     23.25 o 
  -4  -5   1       88.95       93.51     15.92 o 
  -3  -5   1     5566.91     5531.27     88.03 o 
  -2  -5   1     9095.28     8622.66    127.10 o 
  -1  -5   1     3869.33     3650.68     70.62 o 
   0  -5   1     9364.32     9287.65    134.13 o 
   1  -5   1      104.42      110.32      9.93 o 
   2  -5   1      178.04      206.22     18.30 o 
   3  -5   1      311.82      326.91     21.61 o 
   4  -5   1     1026.62     1127.57     29.99 o 
   5  -5   1      355.67      352.54     20.98 o 
   6  -5   1      672.95      671.87     38.23 o 
   7  -5   1      104.42      107.05     26.99 o 
   8  -5   1      261.17      326.84     44.74 o 
   9  -5   1       39.92        5.39     39.12 o 
  -8  -4   1       31.87       29.09     33.84 o 
  -7  -4   1        0.94       17.46     28.57 o 
  -6  -4   1       68.79       86.87     22.55 o 
  -5  -4   1       54.32       30.37     17.86 o 
  -4  -4   1      121.26      122.58     17.08 o 
  -3  -4   1      918.83      921.70     25.94 o 
  -2  -4   1     5049.19     5019.07     76.96 o 
  -1  -4   1     3950.48     3680.96    133.33 o 
   0  -4   1      976.75      912.99     19.97 o 
   1  -4   1    12142.71    12270.65    174.55 o 
   2  -4   1       43.50       69.70      8.41 o 
   3  -4   1       41.76       33.65     12.20 o 
   4  -4   1        0.25        3.70     10.90 o 
   5  -4   1      335.38      341.51     20.60 o 
   6  -4   1      140.38      109.14     25.93 o 
   7  -4   1      307.47      272.52     31.27 o 
   8  -4   1        5.61       12.99     33.42 o 
   9  -4   1       64.28       66.07     39.85 o 
  -9  -3   1       55.68        0.00     50.10 o 
  -8  -3   1       43.03       63.09     72.79 o 
  -7  -3   1      220.21      210.79     32.31 o 
  -6  -3   1      383.15      452.30     30.65 o 
  -5  -3   1       63.82       56.36     18.39 o 
  -4  -3   1      219.50      238.89     16.06 o 
  -3  -3   1      204.30      203.74     15.42 o 
  -2  -3   1      211.28      231.44     11.20 o 
  -1  -3   1     4316.70     4249.75     79.31 o 
   0  -3   1    15894.23    16869.93    235.16 o 
   1  -3   1    10717.94    11216.08    158.76 o 
   2  -3   1    15789.95    16009.71    225.65 o 
   3  -3   1     4881.74     4731.69     87.56 o 
   4  -3   1      886.16      862.13     26.39 o 
   5  -3   1      586.63      605.56     28.92 o 
   6  -3   1        4.01        0.00     17.17 o 
   7  -3   1       29.22       46.68     30.07 o 
   8  -3   1      242.03      341.62     44.58 o 
   9  -3   1       20.07        0.00     38.55 o 
  -9  -2   1       13.26        0.00     45.40 o 
  -8  -2   1        3.30        0.00     29.19 o 
  -7  -2   1        1.10        0.00     21.00 o 
  -6  -2   1        2.43        0.00     20.13 o 
  -5  -2   1      172.05      206.90     21.71 o 
  -4  -2   1      363.79      341.82     24.85 o 
  -3  -2   1     2509.18     2377.40     53.64 o 
  -2  -2   1     1536.67     1501.24     32.83 o 
  -1  -2   1     2522.60     2631.92     41.25 o 
   0  -2   1     4198.76     4226.45     75.47 o 
   1  -2   1     8895.38     9349.71    147.10 o 
   2  -2   1     2476.77     2396.54     39.98 o 
   3  -2   1     5125.33     4824.26     74.85 o 
   4  -2   1      842.69      762.40     24.19 o 
   5  -2   1       10.02        3.76     15.59 o 
   6  -2   1       44.39       47.00     18.14 o 
   7  -2   1       99.40       77.24     68.10 o 
   8  -2   1        0.28        0.00     32.31 o 
   9  -2   1       29.52       50.10     53.23 o 
  -9  -1   1       72.99       92.36     51.66 o 
  -8  -1   1       60.33       89.23     43.83 o 
  -7  -1   1        0.32        0.87     21.38 o 
  -6  -1   1       29.11       10.08     19.57 o 
  -5  -1   1       17.82       21.10     18.27 o 
  -4  -1   1      655.56      625.63     38.61 o 
  -3  -1   1        0.37       10.13      9.54 o 
  -2  -1   1     4557.08     4341.72     93.20 o 
  -1  -1   1      674.15      668.42     15.95 o 
   0  -1   1       16.46       20.52      2.71 o 
   1  -1   1     2603.45     2450.62     44.06 o 
   2  -1   1      385.21      366.87     13.61 o 
   3  -1   1       35.51       36.38      8.73 o 
   4  -1   1     6302.06     5931.26     93.10 o 
   5  -1   1      319.01      346.58     20.50 o 
   6  -1   1       62.64       72.15     18.37 o 
   7  -1   1       53.79       53.26     24.18 o 
   8  -1   1        0.04        0.00     40.70 o 
   9  -1   1        7.76        0.00     42.27 o 
  -9   0   1        3.39      115.85     51.66 o 
  -8   0   1      108.73      123.67     46.96 o 
  -7   0   1     1519.45     1671.19     53.74 o 
  -6   0   1      210.12      239.64     22.60 o 
  -5   0   1       18.42       24.47     14.40 o 
  -4   0   1      113.11      107.70     17.85 o 
  -3   0   1     1056.68     1051.56     24.53 o 
  -2   0   1      280.61      285.87     11.63 o 
  -1   0   1     8280.87     8143.27    114.28 o 
   0   0   1      178.63      198.37      5.42 o 
   1   0   1     2940.87     2824.30     75.68 o 
   2   0   1      104.46      119.35      8.57 o 
   3   0   1      653.25      581.77     18.67 o 
   4   0   1        8.33        0.00     10.31 o 
   5   0   1      517.41      476.06     38.34 o 
   6   0   1      459.12      501.20     32.53 o 
   7   0   1       61.22       63.20     29.83 o 
   8   0   1       45.14      129.93     48.53 o 
   9   0   1        0.96        0.00     46.96 o 
  -9   1   1      123.64      162.81     53.23 o 
  -8   1   1      278.74      225.43     53.23 o 
  -7   1   1      571.47      600.66     37.87 o 
  -6   1   1     1652.57     1785.89     75.93 o 
  -5   1   1     2207.95     2233.78     46.07 o 
  -4   1   1     2735.42     2602.89     47.24 o 
  -3   1   1        4.02        9.31      7.62 o 
  -2   1   1       15.94       11.13      6.15 o 
  -1   1   1     3365.77     3663.48    143.60 o 
   0   1   1       17.57       24.82      2.98 o 
   1   1   1     3119.59     2956.62     51.18 o 
   2   1   1   180101.53   156548.14   4204.88 o 
   3   1   1     3545.16     3372.35     64.13 o 
   4   1   1       74.66       42.27     18.04 o 
   5   1   1       27.58       31.76     15.60 o 
   6   1   1       69.81       39.16     19.48 o 
   7   1   1       39.33       24.66     30.53 o 
   8   1   1        1.38       32.95     87.67 o 
   9   1   1        3.51        0.00     48.53 o 
  -9   2   1       20.56       65.75     50.10 o 
  -8   2   1       17.76        5.01     32.31 o 
  -7   2   1      112.29       98.19     34.05 o 
  -6   2   1      478.11      448.69     24.72 o 
  -5   2   1     3369.42     3364.68     60.56 o 
  -4   2   1      220.15      212.52     13.69 o 
  -3   2   1     1266.03     1180.93     24.47 o 
  -2   2   1      358.51      359.02     31.24 o 
  -1   2   1        1.05        0.00      6.44 o 
   0   2   1      412.03      414.44     11.27 o 
   1   2   1      325.78      299.71     16.04 o 
   2   2   1     2062.67     2053.08     41.52 o 
   3   2   1     3727.63     3426.43     65.30 o 
   4   2   1     1997.36     2078.86     48.62 o 
   5   2   1     1192.91     1253.98     55.72 o 
   6   2   1       35.49       55.57     27.41 o 
   7   2   1       46.19       96.84     30.76 o 
   8   2   1       59.62       59.95     35.37 o 
   9   2   1        9.77       62.62     51.66 o 
  -9   3   1        6.45        0.00     34.96 o 
  -8   3   1        1.08       41.91     34.10 o 
  -7   3   1       33.60       24.71     25.27 o 
  -6   3   1      495.75      438.96     32.13 o 
  -5   3   1      391.77      391.55     27.34 o 
  -4   3   1     6018.60     5683.34    106.63 o 
  -3   3   1     4443.95     4702.90     87.34 o 
  -2   3   1     3017.49     3315.26     89.03 o 
  -1   3   1     7535.81     9150.00    130.73 o 
   0   3   1     4062.71     4198.19     63.53 o 
   1   3   1     7381.36     7334.82    106.80 o 
   2   3   1     3075.09     2875.01     48.34 o 
   3   3   1     3336.65     3171.91     62.85 o 
   4   3   1     1760.27     1701.75     50.16 o 
   5   3   1      747.71      816.97     43.49 o 
   6   3   1      789.41      734.85     46.14 o 
   7   3   1      174.07      121.87     66.53 o 
   8   3   1        2.00        9.85     33.42 o 
   9   3   1        0.36       41.79     38.08 o 
  -9   4   1       26.82       66.54     74.36 o 
  -8   4   1       98.80       79.30     29.86 o 
  -7   4   1      644.75      645.56     35.14 o 
  -6   4   1      117.40      120.38     28.45 o 
  -5   4   1       49.02       71.56     21.23 o 
  -4   4   1       58.25       26.23     15.76 o 
  -3   4   1     5960.46     6345.82    161.03 o 
  -2   4   1     3732.66     4052.73     76.07 o 
  -1   4   1     4238.83     4762.45     72.68 o 
   0   4   1     1937.20     1996.66     49.00 o 
   1   4   1       74.40       79.83      8.68 o 
   2   4   1       85.12       75.50     10.30 o 
   3   4   1       15.11        5.46     15.37 o 
   4   4   1       43.13        5.31     15.19 o 
   5   4   1      168.78      174.14     41.05 o 
   6   4   1      379.91      400.36     38.73 o 
   7   4   1      156.86      109.58     33.81 o 
   8   4   1       62.69        0.00     33.84 o 
  -9   5   1        2.96       12.62     37.44 o 
  -8   5   1      102.11      105.05     31.50 o 
  -7   5   1       94.14       86.62     24.47 o 
  -6   5   1     1402.22     1447.87     53.69 o 
  -5   5   1      398.63      392.12     29.69 o 
  -4   5   1     1374.72     1325.46     70.23 o 
  -3   5   1      268.87      314.84     20.48 o 
  -2   5   1     3639.34     4118.17     65.39 o 
  -1   5   1      602.52      647.44     19.16 o 
   0   5   1       18.41       18.45      9.94 o 
   1   5   1      689.54      697.29     24.18 o 
   2   5   1      660.96      653.19     21.86 o 
   3   5   1      130.35      129.22     16.72 o 
   4   5   1        2.17       20.40     18.30 o 
   5   5   1       41.15        8.70     20.11 o 
   6   5   1        6.73        0.00     42.64 o 
   7   5   1       22.71       10.98     28.41 o 
   8   5   1       10.77       18.04     88.45 o 
  -9   6   1        5.37        8.60     39.19 o 
  -8   6   1        9.25        0.00     55.25 o 
  -7   6   1        0.52        0.83     26.02 o 
  -6   6   1      102.65      109.37     27.86 o 
  -5   6   1     2412.18     2454.39     65.83 o 
  -4   6   1      484.79      515.97     35.57 o 
  -3   6   1     3535.38     3780.60     77.86 o 
  -2   6   1      531.93      692.78     27.78 o 
  -1   6   1     1231.10     1324.35     42.02 o 
   0   6   1      521.45      510.86     17.71 o 
   1   6   1      351.84      331.94     14.43 o 
   2   6   1     1682.68     1548.68     33.62 o 
   3   6   1      314.33      341.76     26.21 o 
   4   6   1       29.43        7.91     16.72 o 
   5   6   1        3.84       29.48     19.71 o 
   6   6   1      109.55       97.18     37.07 o 
   7   6   1        0.98        0.00     46.96 o 
   8   6   1       32.41       27.43     41.41 o 
  -8   7   1      146.04      121.75     33.37 o 
  -7   7   1       23.45       10.23     27.12 o 
  -6   7   1      104.76       73.82     34.26 o 
  -5   7   1      593.61      583.05     35.93 o 
  -4   7   1     4380.58     4278.00     91.30 o 
  -3   7   1     2663.24     2561.30     61.01 o 
  -2   7   1     3972.75     4016.60     67.23 o 
  -1   7   1     5418.34     5263.94     83.58 o 
   0   7   1     2596.39     2673.13     47.94 o 
   1   7   1      297.62      280.24     22.28 o 
   2   7   1        1.57        0.00     16.75 o 
   3   7   1       32.46       38.01     18.75 o 
   4   7   1      270.71      225.72     27.63 o 
   5   7   1       71.75       82.26     34.10 o 
   6   7   1      101.41      103.32     45.40 o 
   7   7   1      104.75      178.64     44.74 o 
  -8   8   1       11.09       43.58     40.53 o 
  -7   8   1      150.25      104.77     30.46 o 
  -6   8   1      221.12      189.15     38.44 o 
  -5   8   1      446.75      420.00     33.92 o 
  -4   8   1      632.44      629.92     35.84 o 
  -3   8   1     2096.12     2096.09     56.72 o 
  -2   8   1     1506.52     1542.08     36.65 o 
  -1   8   1     2170.83     1976.99     45.19 o 
   0   8   1     3458.89     3370.82     58.96 o 
   1   8   1      107.05       85.85     20.17 o 
   2   8   1        4.59        0.00     20.50 o 
   3   8   1       14.98        0.00     21.54 o 
   4   8   1       44.26       72.07     25.11 o 
   5   8   1        8.55        4.16     33.75 o 
   6   8   1       50.97       29.24     51.66 o 
   7   8   1       21.20       92.55     45.34 o 
  -8   9   1       28.56       33.41     31.91 o 
  -7   9   1      192.52      214.56     34.84 o 
  -6   9   1        2.60       26.45     22.23 o 
  -5   9   1      518.85      493.17     36.68 o 
  -4   9   1     1295.45     1248.15     49.69 o 
  -3   9   1       52.99       67.34     22.46 o 
  -2   9   1       79.70       83.48     15.77 o 
  -1   9   1     1247.23     1262.77     34.17 o 
   0   9   1     1236.41     1209.36     60.69 o 
   1   9   1     3544.25     3517.75     89.64 o 
   2   9   1     1139.11     1043.65     44.27 o 
   3   9   1      581.05      565.16     36.90 o 
   4   9   1        0.61        0.00     23.88 o 
   5   9   1       21.84       46.30     36.48 o 
   6   9   1       33.55       20.25     40.78 o 
   7   9   1       10.08       41.76     47.45 o 
  -7  10   1      175.09      185.41     32.95 o 
  -6  10   1      907.98      758.75     44.99 o 
  -5  10   1      421.30      374.27     34.66 o 
  -4  10   1        1.22        0.00     24.32 o 
  -3  10   1      634.21      624.26     36.92 o 
  -2  10   1       28.19       37.93     17.14 o 
  -1  10   1      801.94      821.77     70.45 o 
   0  10   1       93.95      125.88     24.15 o 
   1  10   1      245.62      264.76     28.19 o 
   2  10   1     1285.94     1328.65     58.40 o 
   3  10   1      147.19      188.15     42.36 o 
   4  10   1      269.22      282.97     33.45 o 
   5  10   1      125.86      153.40     48.53 o 
   6  10   1        3.54        0.00     41.50 o 
  -7  11   1       34.51       57.60     31.61 o 
  -6  11   1        0.26        0.00     27.28 o 
  -5  11   1      138.33      134.58     28.99 o 
  -4  11   1      232.35      198.10     30.30 o 
  -3  11   1       20.73        0.00     23.51 o 
  -2  11   1      377.34      426.25     31.42 o 
  -1  11   1      819.88      919.17     53.93 o 
   0  11   1       64.79       56.51     24.64 o 
   1  11   1      155.20      162.37     27.68 o 
   2  11   1      387.38      416.54     47.20 o 
   3  11   1      497.28      482.85     37.82 o 
   4  11   1       18.26       50.41     33.28 o 
   5  11   1        0.55       43.38     39.85 o 
  -6  12   1       25.49       17.79     29.95 o 
  -5  12   1       73.50      156.81     31.31 o 
  -4  12   1       14.58      111.87     64.18 o 
  -3  12   1       53.63        0.00     35.96 o 
  -2  12   1        3.50        0.00     32.64 o 
  -1  12   1      152.74      134.68     26.70 o 
   0  12   1       97.99      104.86     26.89 o 
   1  12   1       19.94       47.49     26.03 o 
   2  12   1        1.67        0.00     39.57 o 
   3  12   1      190.72      200.14     33.28 o 
   4  12   1       26.77       14.85     30.61 o 
   5  12   1        0.36        0.00     40.78 o 
  -5  13   1      719.08      588.79     91.58 o 
  -4  13   1      144.83       96.46     43.00 o 
  -3  13   1       11.35        0.00     68.10 o 
  -2  13   1      325.89      363.75     82.97 o 
  -1  13   1        0.99       44.43     26.17 o 
   0  13   1      181.00      189.05     31.54 o 
   1  13   1      435.26      446.11     48.32 o 
   2  13   1       68.57       51.90     29.71 o 
   3  13   1       33.20       15.30     32.92 o 
   4  13   1       48.75       66.19     45.40 o 
  -4  14   1      239.68      190.54     49.67 o 
  -3  14   1       43.51       39.63     94.71 o 
  -2  14   1       22.74        0.00     64.97 o 
  -1  14   1       29.12       31.01     40.91 o 
   0  14   1        0.48        0.00     28.06 o 
   1  14   1       51.31       69.98     30.87 o 
   2  14   1        3.08       15.79     30.18 o 
  -3  15   1      345.53      305.12     54.72 o 
  -2  15   1       25.85        0.00     41.24 o 
  -1  15   1        2.83       26.80     55.57 o 
   0  15   1        8.97      116.63     45.39 o 
   1  15   1        1.96       29.93     31.56 o 
  -1 -15   2        2.17        0.00     29.00 o 
   0 -15   2       19.49        0.00     27.85 o 
   1 -15   2       89.75       30.08     45.40 o 
   2 -15   2      165.34      220.15     48.14 o 
   3 -15   2       71.80      152.15     46.33 o 
  -3 -14   2       17.54       33.41     30.61 o 
  -2 -14   2      158.50      137.50     32.42 o 
  -1 -14   2        5.75       17.10     28.44 o 
   0 -14   2      223.15      170.05     43.63 o 
   1 -14   2       21.57       31.74     48.81 o 
   2 -14   2      316.13      274.71     47.56 o 
   3 -14   2      881.89      844.66     64.09 o 
   4 -14   2      582.34      545.57     58.84 o 
   5 -14   2       87.77      170.29     46.98 o 
  -4 -13   2       43.00       83.93     51.15 o 
  -3 -13   2       11.11        1.96     28.75 o 
  -2 -13   2       88.12      101.37     30.09 o 
  -1 -13   2       32.36        0.00     25.73 o 
   0 -13   2        1.82       30.82     29.63 o 
   1 -13   2       58.52       69.93     25.79 o 
   2 -13   2       61.24       85.58     38.18 o 
   3 -13   2        5.49        0.00     33.64 o 
   4 -13   2      181.45      205.63    130.72 o 
   5 -13   2       75.81      158.19     43.62 o 
   6 -13   2       15.60        5.70     41.41 o 
  -5 -12   2       16.18       22.04     32.09 o 
  -4 -12   2       24.02        7.60     43.23 o 
  -3 -12   2      293.88      284.14     35.97 o 
  -2 -12   2      136.25      160.88     29.18 o 
  -1 -12   2     1753.33     1747.57     75.53 o 
   0 -12   2       26.72       85.45     25.56 o 
   1 -12   2       42.79       15.81     23.16 o 
   2 -12   2       64.57       68.57     35.13 o 
   3 -12   2       25.73       25.36     33.64 o 
   4 -12   2       48.86       37.40     38.35 o 
   5 -12   2      604.78      517.85     40.48 o 
   6 -12   2      532.10      492.03     41.78 o 
  -6 -11   2       44.74       21.81     41.50 o 
  -5 -11   2       80.58       68.06     32.18 o 
  -4 -11   2      132.68      150.47     35.38 o 
  -3 -11   2        0.67       23.08     26.12 o 
  -2 -11   2       46.14       36.94     25.09 o 
  -1 -11   2      542.12      595.97     37.00 o 
   0 -11   2      925.08      861.44     41.64 o 
   1 -11   2       10.67       15.91     25.77 o 
   2 -11   2      325.69      317.36     29.24 o 
   3 -11   2        4.49       33.19     32.53 o 
   4 -11   2        3.75        8.59     23.21 o 
   5 -11   2      183.96      199.20     30.58 o 
   6 -11   2      142.86      131.04     31.52 o 
   7 -11   2       98.83      141.48     45.16 o 
  -6 -10   2       36.37       48.53     39.85 o 
  -5 -10   2      198.86      220.00     33.99 o 
  -4 -10   2       17.46        0.00     25.27 o 
  -3 -10   2      587.34      614.34     38.51 o 
  -2 -10   2      157.91      131.05     26.77 o 
  -1 -10   2      182.09      172.95     26.32 o 
   0 -10   2      445.32      459.49     41.52 o 
   1 -10   2      437.22      462.03     30.39 o 
   2 -10   2        1.04        5.60     15.78 o 
   3 -10   2      116.78       96.01     18.53 o 
   4 -10   2      870.68      806.13     41.06 o 
   5 -10   2       74.10       57.39     25.51 o 
   6 -10   2      103.37      100.58     28.96 o 
   7 -10   2       46.18       41.33     29.72 o 
  -7  -9   2        1.04       29.68     90.02 o 
  -6  -9   2       20.54       60.69     31.27 o 
  -5  -9   2       45.15       88.42     28.61 o 
  -4  -9   2      227.10      219.17     29.52 o 
  -3  -9   2      844.83      938.85     66.68 o 
  -2  -9   2      562.81      594.90     34.59 o 
  -1  -9   2      925.96      925.08     40.93 o 
   0  -9   2       44.52       37.65     19.48 o 
   1  -9   2       10.29        1.19     12.33 o 
   2  -9   2       89.59       93.34     15.96 o 
   3  -9   2     1170.03     1121.96     46.24 o 
   4  -9   2       22.64       12.13     22.19 o 
   5  -9   2       77.24       74.81     24.76 o 
   6  -9   2       77.19       89.41     27.44 o 
   7  -9   2      152.87      150.63     32.26 o 
   8  -9   2        5.37       16.14     37.20 o 
  -7  -8   2       42.81       18.18     39.80 o 
  -6  -8   2       24.40        0.00     35.68 o 
  -5  -8   2       58.83       83.66     26.50 o 
  -4  -8   2      148.78      187.14     30.43 o 
  -3  -8   2      855.23      850.88     45.58 o 
  -2  -8   2     2403.47     2290.07     58.91 o 
  -1  -8   2     4250.69     4010.69     83.47 o 
   0  -8   2     4791.78     4564.47     91.19 o 
   1  -8   2     1764.96     1680.47     36.91 o 
   2  -8   2     2102.08     2035.10     43.12 o 
   3  -8   2       52.31       65.41     15.09 o 
   4  -8   2      224.62      204.85     25.50 o 
   5  -8   2     1158.34     1077.02     84.14 o 
   6  -8   2      487.00      466.44     35.76 o 
   7  -8   2       72.80       28.35     27.80 o 
   8  -8   2      259.23      348.74     68.88 o 
  -8  -7   2        3.43        0.00     40.96 o 
  -7  -7   2        9.87       46.46     39.29 o 
  -6  -7   2        0.08       11.80     30.82 o 
  -5  -7   2       51.74       50.71     32.98 o 
  -4  -7   2       83.96       68.75     32.50 o 
  -3  -7   2       71.83       63.02     20.11 o 
  -2  -7   2     1363.17     1384.35     42.59 o 
  -1  -7   2     1678.16     1782.27     46.46 o 
   0  -7   2     3630.20     3469.17     58.28 o 
   1  -7   2     2597.99     2283.26     43.25 o 
   2  -7   2      118.88      139.01     17.17 o 
   3  -7   2     1836.42     1789.71     39.55 o 
   4  -7   2        0.17        9.87     17.54 o 
   5  -7   2      187.70      191.78     26.78 o 
   6  -7   2       17.40       39.51     25.22 o 
   7  -7   2        5.55        0.00     26.36 o 
   8  -7   2       17.14        0.00     36.01 o 
  -8  -6   2       13.58       39.14     39.85 o 
  -7  -6   2      141.18      153.95     40.39 o 
  -6  -6   2       21.23        0.00     25.56 o 
  -5  -6   2        0.20       18.62     17.22 o 
  -4  -6   2        6.62       14.26     14.43 o 
  -3  -6   2        3.15        0.00     10.50 o 
  -2  -6   2        5.01       27.16     14.14 o 
  -1  -6   2       12.31        5.17     12.27 o 
   0  -6   2      407.18      393.28     14.98 o 
   1  -6   2    11899.04    12273.87    177.58 o 
   2  -6   2    11453.92    11453.67    167.44 o 
   3  -6   2      769.88      689.33     39.54 o 
   4  -6   2     1302.07     1201.39     59.17 o 
   5  -6   2        0.64        0.00     20.09 o 
   6  -6   2       42.61       15.13     24.27 o 
   7  -6   2      145.91      104.74     28.83 o 
   8  -6   2       87.89       63.42     38.70 o 
   9  -6   2       11.43        0.00     39.85 o 
  -8  -5   2        6.30       83.02     53.23 o 
  -7  -5   2        9.46       17.67     24.07 o 
  -6  -5   2      125.22      117.67     24.93 o 
  -5  -5   2       81.81       77.53     18.15 o 
  -4  -5   2      124.46      131.07     16.67 o 
  -3  -5   2      243.17      255.84     15.52 o 
  -2  -5   2      289.77      246.79     12.33 o 
  -1  -5   2     5606.32     5284.40     96.08 o 
   0  -5   2        3.23        0.00      6.69 o 
   1  -5   2       25.26       31.97      8.08 o 
   2  -5   2       47.23       28.14      9.23 o 
   3  -5   2     8222.84     8293.24    125.10 o 
   4  -5   2     4125.78     4095.27     70.41 o 
   5  -5   2     1024.44     1041.45     40.93 o 
   6  -5   2        9.09        3.42     23.65 o 
   7  -5   2       48.74       46.64     32.04 o 
   8  -5   2       24.17        0.00     34.54 o 
   9  -5   2        2.08       34.48     40.56 o 
  -8  -4   2       71.87       94.84     33.84 o 
  -7  -4   2      156.81      207.11     27.53 o 
  -6  -4   2      428.61      467.96     31.69 o 
  -5  -4   2       82.29       85.96     21.65 o 
  -4  -4   2        0.77        0.00     19.42 o 
  -3  -4   2      183.95      180.93     13.75 o 
  -2  -4   2      233.21      260.30     12.66 o 
  -1  -4   2     6331.09     6267.43     92.51 o 
   0  -4   2     9897.65     9942.07    142.28 o 
   1  -4   2     1969.11     1958.50     34.77 o 
   2  -4   2     2933.10     2662.35     67.11 o 
   3  -4   2       31.30       32.24     18.30 o 
   4  -4   2     1375.15     1288.45     32.57 o 
   5  -4   2      154.27      180.55     20.56 o 
   6  -4   2        4.66       44.75     22.89 o 
   7  -4   2       29.66       41.84     32.04 o 
   8  -4   2       15.00        1.31     34.10 o 
   9  -4   2        0.28        0.00     38.73 o 
  -9  -3   2        0.89       39.14     51.66 o 
  -8  -3   2      284.30      278.07     39.19 o 
  -7  -3   2      269.88      333.39     45.03 o 
  -6  -3   2      274.13      269.25     23.35 o 
  -5  -3   2      204.17      187.27     22.21 o 
  -4  -3   2       33.74       61.71     15.63 o 
  -3  -3   2      827.28      793.35     35.87 o 
  -2  -3   2      448.27      473.23     16.67 o 
  -1  -3   2     1241.97     1125.92     22.69 o 
   0  -3   2     1724.99     1694.98     29.94 o 
   1  -3   2     4364.41     4322.24     65.59 o 
   2  -3   2      189.71      181.91     11.28 o 
   3  -3   2     4715.43     4607.25     73.06 o 
   4  -3   2       84.93      117.02     14.46 o 
   5  -3   2      235.04      268.52     19.66 o 
   6  -3   2      168.31      213.57     21.72 o 
   7  -3   2      225.30      275.06     38.70 o 
   8  -3   2      148.71      157.92     39.44 o 
   9  -3   2        3.93        0.00     40.78 o 
  -9  -2   2        1.04       40.70     46.96 o 
  -8  -2   2       81.07       57.32     31.53 o 
  -7  -2   2      800.94      905.86     53.00 o 
  -6  -2   2     1166.60     1253.28    130.72 o 
  -5  -2   2     2881.50     3002.95     67.24 o 
  -4  -2   2     4925.02     4805.85     94.87 o 
  -3  -2   2       77.52       81.33     11.64 o 
  -2  -2   2     3369.21     3402.86     62.92 o 
  -1  -2   2      247.10      290.92     13.18 o 
   0  -2   2        6.34       12.71      5.70 o 
   1  -2   2     5750.72     5904.93     86.18 o 
   2  -2   2    14039.59    13743.96    194.71 o 
   3  -2   2     5131.58     4968.20     77.66 o 
   4  -2   2     4524.88     4226.13     73.89 o 
   5  -2   2     1906.09     1900.29     43.49 o 
   6  -2   2       48.38       53.88     28.24 o 
   7  -2   2       77.62       62.05     24.71 o 
   8  -2   2        9.38        4.70     43.83 o 
   9  -2   2        8.08       28.18     54.79 o 
  -9  -1   2        0.42       23.48     46.96 o 
  -8  -1   2       27.78        9.39     42.27 o 
  -7  -1   2      128.41      162.34     27.34 o 
  -6  -1   2      329.71      312.79     35.35 o 
  -5  -1   2      506.47      458.76     26.92 o 
  -4  -1   2      546.92      516.19     23.80 o 
  -3  -1   2     3527.30     3391.50     65.09 o 
  -2  -1   2      227.94      236.26     13.01 o 
  -1  -1   2     7256.55     7213.80    179.31 o 
   0  -1   2      534.82      545.82     19.28 o 
   1  -1   2     5295.77     5032.04     73.34 o 
   2  -1   2     3425.13     3200.17     51.06 o 
   3  -1   2     5991.45     5572.37    102.39 o 
   4  -1   2      831.50      773.47     24.64 o 
   5  -1   2     1756.84     1697.89     40.52 o 
   6  -1   2      320.00      323.48     28.84 o 
   7  -1   2        1.89       27.43     39.92 o 
   8  -1   2        3.22        0.00     43.83 o 
   9  -1   2       26.67       93.93     54.79 o 
  -9   0   2        4.80       37.57     50.10 o 
  -8   0   2       80.23      114.28     46.96 o 
  -7   0   2       68.96       30.14     22.80 o 
  -6   0   2       83.46       79.91     18.95 o 
  -5   0   2      520.08      521.22     23.56 o 
  -4   0   2     2300.58     2213.63     42.78 o 
  -3   0   2     1750.67     1738.94     33.19 o 
  -2   0   2     9930.18    10110.76    159.53 o 
  -1   0   2     4742.32     5121.56     83.45 o 
   0   0   2      153.31      142.30      6.19 o 
   1   0   2        0.86        0.00      4.08 o 
   2   0   2     4178.46     3984.94     71.99 o 
   3   0   2      195.60      183.64     26.80 o 
   4   0   2     1221.01     1249.70     55.24 o 
   5   0   2      183.29      174.36     18.37 o 
   6   0   2     1601.34     1656.82     63.64 o 
   7   0   2      222.92      244.39     39.14 o 
   8   0   2       11.65       45.84     33.75 o 
   9   0   2       20.12      108.02     56.36 o 
  -9   1   2        6.37       32.88     48.53 o 
  -8   1   2        2.78        0.00     30.94 o 
  -7   1   2        4.13       42.29     25.56 o 
  -6   1   2      335.03      317.04     22.75 o 
  -5   1   2     4178.87     4198.99     71.94 o 
  -4   1   2      145.77      160.05     17.28 o 
  -3   1   2     1173.47     1239.95     27.79 o 
  -2   1   2     1144.41     1170.78     36.61 o 
  -1   1   2     7680.34     9027.33    127.89 o 
   0   1   2     5740.70     6120.12    131.51 o 
   1   1   2     1401.36     1316.47     28.14 o 
   2   1   2     6716.93     6643.42    137.79 o 
   3   1   2      243.22      222.56     20.95 o 
   4   1   2       13.43        6.97     11.19 o 
   5   1   2      662.34      651.28     29.20 o 
   6   1   2       60.09       93.45     40.70 o 
   7   1   2      160.13      204.87     35.37 o 
   8   1   2      105.32      144.53     37.64 o 
   9   1   2       19.31        0.00     51.66 o 
  -9   2   2       40.50       45.40     50.10 o 
  -8   2   2       33.39       46.91     27.64 o 
  -7   2   2      613.42      626.12     39.04 o 
  -6   2   2     1384.96     1340.70     48.43 o 
  -5   2   2      718.38      594.83     23.74 o 
  -4   2   2     4007.82     3851.75     63.84 o 
  -3   2   2     7431.50     7992.70    138.85 o 
  -2   2   2     2779.23     2965.61     58.80 o 
  -1   2   2     1030.14     1063.24     21.92 o 
   0   2   2      305.98      345.20     12.90 o 
   1   2   2    13719.38    13744.01    193.73 o 
   2   2   2     1127.69     1149.38     28.03 o 
   3   2   2       22.84       30.04     10.28 o 
   4   2   2    20795.24    20937.54    345.93 o 
   5   2   2      420.13      401.38     23.26 o 
   6   2   2       24.13       13.17     28.08 o 
   7   2   2       54.12       39.14     43.05 o 
   8   2   2       35.59       60.82     36.48 o 
   9   2   2       11.70        0.00     48.53 o 
  -9   3   2       12.71       74.38     55.57 o 
  -8   3   2        0.63        0.00     23.72 o 
  -7   3   2       56.64       14.35     26.09 o 
  -6   3   2       41.72       43.75     23.80 o 
  -5   3   2      709.33      691.29     33.38 o 
  -4   3   2     1448.11     1404.27     44.27 o 
  -3   3   2     7210.98     7385.47    163.35 o 
  -2   3   2      196.41      221.33     15.03 o 
  -1   3   2     1217.62     1382.31     27.15 o 
   0   3   2      578.47      613.96     20.93 o 
   1   3   2      248.44      239.95     11.99 o 
   2   3   2       33.50       11.18      9.43 o 
   3   3   2      144.93      133.03     14.24 o 
   4   3   2     2398.70     2355.00     53.61 o 
   5   3   2      256.35      289.92     31.97 o 
   6   3   2      254.72      266.26     36.08 o 
   7   3   2       71.12       75.36     31.59 o 
   8   3   2        0.25        0.00     30.84 o 
  -9   4   2      146.31      147.64     73.58 o 
  -8   4   2      363.78      394.25     48.81 o 
  -7   4   2       93.33       78.10     28.28 o 
  -6   4   2      297.88      349.43     31.22 o 
  -5   4   2      512.21      435.86     28.81 o 
  -4   4   2     3513.14     3687.44     77.03 o 
  -3   4   2      945.56      841.91     29.54 o 
  -2   4   2    14392.44    16087.68    267.45 o 
  -1   4   2     9659.70    11146.67    160.39 o 
   0   4   2     4055.85     4184.80     65.46 o 
   1   4   2     4832.52     4667.38     72.37 o 
   2   4   2      694.03      663.25     21.22 o 
   3   4   2     1041.73     1065.49     29.34 o 
   4   4   2      629.68      555.46     26.44 o 
   5   4   2      336.83      384.84     62.62 o 
   6   4   2       95.12      109.41     39.92 o 
   7   4   2       36.13        2.31     30.84 o 
   8   4   2       60.77       36.30     35.35 o 
  -9   5   2      406.49      391.94     50.14 o 
  -8   5   2       27.70       23.81     31.88 o 
  -7   5   2       28.20       22.16     27.49 o 
  -6   5   2        2.37       31.74     25.30 o 
  -5   5   2      841.04      893.55     39.93 o 
  -4   5   2        0.20        0.00     17.04 o 
  -3   5   2      240.58      227.56     25.22 o 
  -2   5   2      157.51      159.06     11.17 o 
  -1   5   2     8798.41     9330.73    136.51 o 
   0   5   2     7924.47     7906.38    117.37 o 
   1   5   2     2996.54     2872.17     49.64 o 
   2   5   2     2212.00     2229.96     43.29 o 
   3   5   2      147.17      146.73     15.47 o 
   4   5   2       41.59       26.76     24.18 o 
   5   5   2        0.04        0.00     22.55 o 
   6   5   2        5.77        0.00     28.28 o 
   7   5   2       13.46       16.68     27.41 o 
   8   5   2       18.98       14.84     59.49 o 
  -9   6   2       33.13       30.37     49.31 o 
  -8   6   2      241.69      246.58     31.17 o 
  -7   6   2      166.74      159.85     32.81 o 
  -6   6   2        2.62        0.00     30.51 o 
  -5   6   2      326.24      280.31     28.71 o 
  -4   6   2      697.00      651.79     32.47 o 
  -3   6   2        6.68       23.65     15.68 o 
  -2   6   2      122.55      172.38     14.01 o 
  -1   6   2       38.13       21.23     10.65 o 
   0   6   2     7495.70     7544.74    113.98 o 
   1   6   2     1982.74     1853.69     36.92 o 
   2   6   2      702.86      676.27     24.01 o 
   3   6   2     1211.46     1230.67     34.32 o 
   4   6   2       17.36       23.97     18.67 o 
   5   6   2        0.61        0.00     23.34 o 
   6   6   2       69.19      107.04     38.18 o 
   7   6   2       27.00        5.36     39.29 o 
   8   6   2        0.19        0.00     41.89 o 
  -8   7   2        3.66        0.00     26.18 o 
  -7   7   2       28.44       20.05     28.47 o 
  -6   7   2      114.78      167.25     43.85 o 
  -5   7   2      167.19      158.89     27.23 o 
  -4   7   2       78.24      107.01     28.17 o 
  -3   7   2     1291.01     1454.70     44.67 o 
  -2   7   2       49.97       78.80     12.52 o 
  -1   7   2      667.46      679.22     40.90 o 
   0   7   2     1200.59     1284.67     31.07 o 
   1   7   2     1502.24     1494.83     34.14 o 
   2   7   2     1348.92     1250.88     32.76 o 
   3   7   2      434.36      423.85     22.59 o 
   4   7   2      851.40      945.31     43.40 o 
   5   7   2        9.49        6.65     43.05 o 
   6   7   2       46.34        0.00     68.10 o 
   7   7   2        9.96       23.75     41.50 o 
  -8   8   2      319.20      361.43     40.57 o 
  -7   8   2      299.57      279.20     36.82 o 
  -6   8   2      236.21      173.88     30.80 o 
  -5   8   2       16.60        1.26     25.02 o 
  -4   8   2      149.60      149.72     25.27 o 
  -3   8   2        4.68        0.00     19.38 o 
  -2   8   2     2556.01     2659.92     51.75 o 
  -1   8   2      718.85      660.31     25.14 o 
   0   8   2      926.75      898.35     28.19 o 
   1   8   2     1257.61     1204.36     32.09 o 
   2   8   2      256.51      237.00     26.18 o 
   3   8   2       40.10       40.41     23.24 o 
   4   8   2       77.42       97.41     25.55 o 
   5   8   2       97.10      136.86    111.15 o 
   6   8   2        0.26       49.16     82.19 o 
   7   8   2        0.68       43.52     44.11 o 
  -8   9   2       82.22       39.38     45.70 o 
  -7   9   2       67.40       56.36     32.27 o 
  -6   9   2       64.60       63.85     30.34 o 
  -5   9   2      496.97      493.39     51.35 o 
  -4   9   2      261.98      269.05     30.72 o 
  -3   9   2      429.46      484.45     32.33 o 
  -2   9   2      843.64      838.63     37.96 o 
  -1   9   2      534.11      580.54     37.73 o 
   0   9   2      540.85      604.36     25.51 o 
   1   9   2      217.06      214.70     26.80 o 
   2   9   2      485.41      483.39     33.74 o 
   3   9   2        2.34        8.27     24.18 o 
   4   9   2       16.02       47.68     25.80 o 
   5   9   2       16.88       12.52     54.01 o 
   6   9   2       42.17       40.05     40.78 o 
  -7  10   2      299.21      292.17     31.35 o 
  -6  10   2      307.28      326.16     37.34 o 
  -5  10   2     1285.76     1111.30     50.70 o 
  -4  10   2       96.94      124.15     31.85 o 
  -3  10   2     1644.80     1616.05     53.70 o 
  -2  10   2     2770.76     2585.87     61.15 o 
  -1  10   2       56.23       62.23     24.08 o 
   0  10   2      130.02      144.70     30.05 o 
   1  10   2      555.59      599.62     36.70 o 
   2  10   2      125.50      171.58     28.25 o 
   3  10   2      766.76      772.54     42.40 o 
   4  10   2      275.70      227.99     59.49 o 
   5  10   2       54.99       22.19     38.70 o 
   6  10   2        0.49        0.00     87.67 o 
  -7  11   2       20.12       43.45     31.50 o 
  -6  11   2      193.27      224.62     36.29 o 
  -5  11   2      618.36      605.20     42.82 o 
  -4  11   2     2535.46     2476.90     71.46 o 
  -3  11   2       49.78       47.34     24.84 o 
  -2  11   2       29.68       29.87     47.75 o 
  -1  11   2       16.57        8.94     23.55 o 
   0  11   2      144.21      101.44     26.03 o 
   1  11   2      406.76      376.55     50.75 o 
   2  11   2       14.53        0.00     24.54 o 
   3  11   2        7.69       46.08     27.51 o 
   4  11   2      281.87      359.47     48.67 o 
   5  11   2       33.62       70.49     41.67 o 
  -6  12   2        1.27       46.12     29.94 o 
  -5  12   2       25.26       18.86     30.06 o 
  -4  12   2       64.30       88.72     48.53 o 
  -3  12   2     1081.29     1127.79     69.63 o 
  -2  12   2       34.01       94.29     69.66 o 
  -1  12   2      348.78      351.51     32.58 o 
   0  12   2        2.61        0.00     23.69 o 
   1  12   2      117.06      100.93     28.71 o 
   2  12   2        5.44        5.44     26.82 o 
   3  12   2        0.72        0.83     28.95 o 
   4  12   2      142.62       83.88     41.89 o 
  -5  13   2      143.46      186.62     49.03 o 
  -4  13   2        3.77       25.72     40.56 o 
  -3  13   2      195.92      135.83     44.24 o 
  -2  13   2      239.45      253.33     46.96 o 
  -1  13   2       23.84        1.29     87.67 o 
   0  13   2       63.19        1.93     42.15 o 
   1  13   2       17.54        7.22     26.91 o 
   2  13   2        0.09        0.00     28.55 o 
   3  13   2       25.17       10.49     30.99 o 
  -4  14   2      195.09      170.04     62.62 o 
  -3  14   2      345.80      220.82     50.36 o 
  -2  14   2       81.29       26.63     41.50 o 
  -1  14   2       22.47       32.94     41.41 o 
   0  14   2       37.89       40.43     29.70 o 
   1  14   2       34.66       10.08     30.14 o 
   2  14   2        4.45        0.00     30.14 o 
  -2  15   2       94.16       93.93     47.60 o 
  -1  15   2       28.67        3.01     44.24 o 
   0  15   2       44.96       50.27     47.75 o 
  -1 -15   3      161.87      128.16     33.55 o 
   0 -15   3       34.98       70.63     30.76 o 
   1 -15   3        0.06        0.00     59.49 o 
   2 -15   3        2.22       31.50     40.39 o 
   3 -15   3       40.08      106.10     43.91 o 
  -3 -14   3        1.19        0.00     28.54 o 
  -2 -14   3       11.56       39.96     28.74 o 
  -1 -14   3       46.42       50.74     28.75 o 
   0 -14   3      542.63      529.14     39.95 o 
   1 -14   3       18.65        5.07     26.35 o 
   2 -14   3        0.19       64.52     92.36 o 
   3 -14   3        7.26        3.50     76.71 o 
   4 -14   3       58.80       91.98     40.39 o 
   5 -14   3       45.65       77.66     45.40 o 
  -4 -13   3      161.17      167.89     47.32 o 
  -3 -13   3      389.12      421.29     68.96 o 
  -2 -13   3       96.61      116.21     29.49 o 
  -1 -13   3        1.63        0.00     28.85 o 
   0 -13   3      399.60      420.61     35.47 o 
   1 -13   3       77.85       70.20     25.63 o 
   2 -13   3       79.71       96.42     38.18 o 
   3 -13   3        0.26        0.00     40.70 o 
   4 -13   3       68.03        0.00     36.77 o 
   5 -13   3      425.06      411.39     72.79 o 
   6 -13   3      196.92      230.13     47.38 o 
  -5 -12   3        4.68       10.73     32.68 o 
  -4 -12   3        2.22       39.90     30.37 o 
  -3 -12   3       35.72       28.15     58.67 o 
  -2 -12   3      398.07      456.11     46.62 o 
  -1 -12   3        9.63       24.74     24.31 o 
   0 -12   3      203.38      197.24     27.85 o 
   1 -12   3      197.28      205.99     50.40 o 
   2 -12   3        5.64        0.00     22.97 o 
   3 -12   3        3.90        0.00     30.94 o 
   4 -12   3      106.71       96.48     38.32 o 
   5 -12   3       25.58        0.00     26.80 o 
   6 -12   3       13.47       33.14     30.20 o 
  -6 -11   3        6.91        0.00     31.90 o 
  -5 -11   3       25.13        0.00     30.37 o 
  -4 -11   3       61.30      102.34     30.32 o 
  -3 -11   3      173.82      237.60     31.22 o 
  -2 -11   3      243.24      288.38     32.18 o 
  -1 -11   3     1782.65     1729.07     55.21 o 
   0 -11   3     1063.69     1049.06     44.54 o 
   1 -11   3     4670.12     4460.08     96.78 o 
   2 -11   3      658.89      676.30     58.30 o 
   3 -11   3        8.39        0.00     29.83 o 
   4 -11   3       15.82       15.66     24.14 o 
   5 -11   3       55.27       18.02     26.34 o 
   6 -11   3        6.99        0.00     27.12 o 
   7 -11   3      147.60      160.71     33.67 o 
  -6 -10   3        7.73        1.30     31.30 o 
  -5 -10   3        0.07        0.00     32.26 o 
  -4 -10   3      212.84      254.04     31.55 o 
  -3 -10   3      210.20      240.79     29.41 o 
  -2 -10   3      120.38      141.67     26.92 o 
  -1 -10   3       21.81       25.10     21.97 o 
   0 -10   3      423.99      402.41     29.80 o 
   1 -10   3     2203.19     1986.01     85.37 o 
   2 -10   3     2635.75     2416.14     52.58 o 
   3 -10   3      148.91      206.08     21.35 o 
   4 -10   3        1.56        2.60     23.08 o 
   5 -10   3        4.55       27.16     24.76 o 
   6 -10   3        1.04        0.00     26.36 o 
   7 -10   3       96.63       62.29     31.00 o 
  -7  -9   3        5.15        0.00     39.29 o 
  -6  -9   3        5.40        0.00     30.09 o 
  -5  -9   3       86.31       79.42     33.31 o 
  -4  -9   3       13.33        0.00     24.02 o 
  -3  -9   3      297.74      273.61     29.41 o 
  -2  -9   3       28.28       25.50     22.25 o 
  -1  -9   3      636.79      685.47     77.44 o 
   0  -9   3       23.09       30.34     22.74 o 
   1  -9   3     1699.51     1449.84     35.95 o 
   2  -9   3     2194.84     2145.59     47.13 o 
   3  -9   3       30.52       22.08     16.51 o 
   4  -9   3      789.26      830.25     76.62 o 
   5  -9   3       17.04       49.05     24.18 o 
   6  -9   3      128.24      122.86     28.81 o 
   7  -9   3       10.84       42.25     29.15 o 
   8  -9   3        9.13        0.00     38.08 o 
  -7  -8   3       14.76        0.00     45.40 o 
  -6  -8   3       50.51        5.94     29.46 o 
  -5  -8   3        2.08        0.00     31.44 o 
  -4  -8   3      267.49      306.04     30.91 o 
  -3  -8   3       11.86       15.51     20.75 o 
  -2  -8   3      363.63      338.75     26.69 o 
  -1  -8   3     1389.44     1347.74     46.53 o 
   0  -8   3      166.77      149.69     12.79 o 
   1  -8   3     1005.49      935.29     27.84 o 
   2  -8   3      263.51      268.46     18.10 o 
   3  -8   3      539.00      577.92     25.48 o 
   4  -8   3      425.71      349.45     23.10 o 
   5  -8   3     1470.95     1347.37     50.06 o 
   6  -8   3      126.92      135.99     28.17 o 
   7  -8   3       88.88       74.31     62.62 o 
   8  -8   3        0.19        0.00     46.18 o 
  -8  -7   3        5.79        0.00     40.96 o 
  -7  -7   3      157.15      231.15     77.49 o 
  -6  -7   3      400.82      447.68     45.37 o 
  -5  -7   3      231.22      246.75     31.00 o 
  -4  -7   3      213.92      282.26     28.50 o 
  -3  -7   3      180.39      202.58     25.98 o 
  -2  -7   3       43.81       64.41     17.59 o 
  -1  -7   3      961.34     1009.63     35.20 o 
   0  -7   3     3723.45     3742.65     62.26 o 
   1  -7   3     4266.76     3994.30     66.78 o 
   2  -7   3     4487.73     4190.53     70.69 o 
   3  -7   3      599.35      594.07     30.73 o 
   4  -7   3      294.11      295.90     21.44 o 
   5  -7   3        2.28        0.00     21.45 o 
   6  -7   3      390.78      419.61     34.25 o 
   7  -7   3      103.20       82.03     35.86 o 
   8  -7   3       27.63        0.00     72.01 o 
  -8  -6   3       91.15      164.89     43.71 o 
  -7  -6   3       49.71       94.05     30.70 o 
  -6  -6   3      171.48      202.84     30.70 o 
  -5  -6   3       60.48       93.96     26.18 o 
  -4  -6   3       66.33       84.28     16.87 o 
  -3  -6   3      151.32      156.40     14.38 o 
  -2  -6   3       93.81      105.77     11.23 o 
  -1  -6   3      518.74      516.54     17.53 o 
   0  -6   3     2733.48     2861.08     49.44 o 
   1  -6   3     1340.48     1534.80     32.64 o 
   2  -6   3     2664.67     2516.55     47.12 o 
   3  -6   3     2029.48     1857.00     40.50 o 
   4  -6   3      131.75      144.93     17.36 o 
   5  -6   3      440.76      380.73     24.31 o 
   6  -6   3        3.87       10.27     24.06 o 
   7  -6   3      200.39      183.85     38.70 o 
   8  -6   3       77.60       35.73     37.44 o 
  -8  -5   3        9.32       22.34     37.07 o 
  -7  -5   3      120.14      115.21     37.47 o 
  -6  -5   3      362.57      403.55     27.71 o 
  -5  -5   3     1895.78     2053.65     59.82 o 
  -4  -5   3     1529.36     1552.41     39.70 o 
  -3  -5   3      869.91      831.23     26.36 o 
  -2  -5   3      802.27      720.54     22.03 o 
  -1  -5   3     1154.95     1139.30     25.27 o 
   0  -5   3      285.82      296.85     13.45 o 
   1  -5   3       33.73       78.57      9.79 o 
   2  -5   3     2085.35     1950.98     38.35 o 
   3  -5   3     7155.55     7269.97    112.11 o 
   4  -5   3     7153.25     7106.40    113.66 o 
   5  -5   3      789.80      777.55     30.96 o 
   6  -5   3      595.96      566.77     47.25 o 
   7  -5   3        5.36        0.00     30.43 o 
   8  -5   3       15.13       26.96     38.35 o 
   9  -5   3       16.54        0.00     53.23 o 
  -8  -4   3       31.45       51.03     35.22 o 
  -7  -4   3      100.31      101.00     25.78 o 
  -6  -4   3        8.03        0.00     23.01 o 
  -5  -4   3       14.93       22.62     19.30 o 
  -4  -4   3     1770.81     1777.04     45.19 o 
  -3  -4   3     2728.37     2730.22     49.85 o 
  -2  -4   3       19.49       29.92      8.46 o 
  -1  -4   3     5359.02     5457.17     82.21 o 
   0  -4   3      294.32      318.08     12.71 o 
   1  -4   3     3564.49     3482.02     55.81 o 
   2  -4   3      482.17      471.62     23.05 o 
   3  -4   3        5.41        0.81     10.13 o 
   4  -4   3       50.25       63.83     13.78 o 
   5  -4   3     4058.31     3972.69     84.66 o 
   6  -4   3     1606.43     1675.34     45.56 o 
   7  -4   3      326.51      281.84     78.27 o 
   8  -4   3        4.36       21.28     36.33 o 
   9  -4   3       18.40        0.21     40.30 o 
  -9  -3   3        7.37       15.65     46.96 o 
  -8  -3   3        0.59        0.00     30.76 o 
  -7  -3   3      203.66      250.61     29.96 o 
  -6  -3   3      257.11      256.66     27.45 o 
  -5  -3   3      285.16      330.64     25.50 o 
  -4  -3   3      770.54      756.05     31.72 o 
  -3  -3   3     1614.39     1545.93     67.71 o 
  -2  -3   3     1811.05     1745.45     32.94 o 
  -1  -3   3     1494.01     1442.78     27.45 o 
   0  -3   3     4044.28     4139.34     63.17 o 
   1  -3   3      169.06      197.51     10.92 o 
   2  -3   3     2131.80     2076.72     43.16 o 
   3  -3   3        2.73        4.20      9.67 o 
   4  -3   3       63.59       53.43     12.83 o 
   5  -3   3      145.80      160.15     18.33 o 
   6  -3   3      833.61      827.39     76.57 o 
   7  -3   3      190.00      270.80     39.80 o 
   8  -3   3       15.81        0.00     35.86 o 
   9  -3   3       31.52       62.62     59.49 o 
  -9  -2   3        4.64       23.48     46.96 o 
  -8  -2   3       33.29       43.05     30.99 o 
  -7  -2   3       42.51       34.32     24.66 o 
  -6  -2   3     1175.44     1257.15     64.96 o 
  -5  -2   3     1420.21     1418.86     45.14 o 
  -4  -2   3      285.91      275.79     20.37 o 
  -3  -2   3      433.14      405.52     20.48 o 
  -2  -2   3      441.70      448.75     19.07 o 
  -1  -2   3     7946.23     8145.90    117.41 o 
   0  -2   3     2285.00     2266.11     37.46 o 
   1  -2   3      522.07      548.05     16.70 o 
   2  -2   3      639.96      641.03     20.56 o 
   3  -2   3      349.64      341.00     16.04 o 
   4  -2   3       30.29       50.43     12.02 o 
   5  -2   3      276.37      253.50     19.32 o 
   6  -2   3       44.21       69.44     24.37 o 
   7  -2   3      164.10      136.67     31.99 o 
   8  -2   3       88.76       93.93     51.66 o 
   9  -2   3       43.50      103.32     59.49 o 
  -9  -1   3        3.03       34.44     48.53 o 
  -8  -1   3        0.06        0.00     39.14 o 
  -7  -1   3       18.59       12.86     22.32 o 
  -6  -1   3      374.92      336.89     27.90 o 
  -5  -1   3     3318.24     3313.44     71.42 o 
  -4  -1   3     5914.23     5621.46    103.70 o 
  -3  -1   3    10119.56     9787.17    180.01 o 
  -2  -1   3    13705.49    13823.49    227.43 o 
  -1  -1   3      267.80      284.82     13.93 o 
   0  -1   3     4681.01     4725.14     94.45 o 
   1  -1   3     1724.08     1588.41     29.31 o 
   2  -1   3      928.50      920.55     26.50 o 
   3  -1   3      298.64      281.78     13.11 o 
   4  -1   3     2393.45     2213.29     43.93 o 
   5  -1   3      513.09      561.50     42.25 o 
   6  -1   3      327.72      242.80     35.22 o 
   7  -1   3      201.76      192.75     56.36 o 
   8  -1   3        1.87        0.00     42.27 o 
   9  -1   3        1.97       32.88     54.79 o 
  -9   0   3       84.10       62.62     50.10 o 
  -8   0   3       16.09        0.00     33.15 o 
  -7   0   3        6.66        0.00     29.74 o 
  -6   0   3       35.50       18.38     22.37 o 
  -5   0   3      860.55      899.43     56.26 o 
  -4   0   3     1280.43     1217.59     47.16 o 
  -3   0   3     3520.83     3381.95     65.88 o 
  -2   0   3     1207.83     1120.75     31.63 o 
  -1   0   3     8555.27     8570.90    138.27 o 
   0   0   3     1222.64     1225.40     29.95 o 
   1   0   3     8201.45     7917.63    132.50 o 
   2   0   3     1453.61     1398.36     42.02 o 
   3   0   3      715.60      687.18     33.75 o 
   4   0   3      203.47      209.78     29.74 o 
   5   0   3      717.71      674.79     41.50 o 
   6   0   3       38.73       31.61     28.72 o 
   7   0   3      111.54      158.36     34.32 o 
   8   0   3       23.18        0.00     33.64 o 
   9   0   3        2.79        0.00     50.10 o 
  -9   1   3       38.26       97.06     51.66 o 
  -8   1   3      267.57      251.34     71.23 o 
  -7   1   3       48.11       20.43     25.54 o 
  -6   1   3        0.05        6.29     16.80 o 
  -5   1   3      121.70      134.62     15.65 o 
  -4   1   3        0.66        1.78     13.32 o 
  -3   1   3     5274.35     5032.04     77.40 o 
  -2   1   3    11840.83    12761.19    190.71 o 
  -1   1   3     7468.92     8003.92    163.14 o 
   0   1   3    17854.51    19098.16    405.37 o 
   1   1   3    10890.82    11099.08    183.34 o 
   2   1   3       13.76       27.11     21.92 o 
   3   1   3       33.94       51.16     16.92 o 
   4   1   3     1751.21     1655.91     55.83 o 
   5   1   3       70.74       59.32     25.57 o 
   6   1   3      293.38      300.64     35.96 o 
   7   1   3        5.84        0.00     29.64 o 
   8   1   3      150.57      189.66     39.14 o 
   9   1   3       16.79        0.00     46.96 o 
  -9   2   3        6.62       70.45     51.66 o 
  -8   2   3      179.90      218.05     33.94 o 
  -7   2   3       85.62      103.93     28.17 o 
  -6   2   3      330.08      409.07     42.91 o 
  -5   2   3      256.20      248.85     23.39 o 
  -4   2   3       42.52       49.04     10.17 o 
  -3   2   3     3880.16     4099.64     65.06 o 
  -2   2   3        9.84        2.97      6.93 o 
  -1   2   3     5924.36     6895.66    100.89 o 
   0   2   3     2914.33     2961.21     64.62 o 
   1   2   3     7894.97     7547.21    110.67 o 
   2   2   3     4968.38     4631.48     83.04 o 
   3   2   3       52.69       67.00     18.72 o 
   4   2   3     2769.17     2776.90     77.27 o 
   5   2   3        0.95       29.54     25.57 o 
   6   2   3        0.04       46.44     29.34 o 
   7   2   3      137.55      121.18     33.42 o 
   8   2   3        5.63        4.70     32.31 o 
  -9   3   3        9.48       24.33     31.77 o 
  -8   3   3        5.31        7.52     29.75 o 
  -7   3   3       44.59       17.85     31.22 o 
  -6   3   3       90.74      112.95     25.10 o 
  -5   3   3      513.90      535.03     43.46 o 
  -4   3   3     1230.32     1133.15     42.00 o 
  -3   3   3      330.73      427.52     21.64 o 
  -2   3   3     1993.00     2093.90     73.60 o 
  -1   3   3     4404.44     5287.55     79.97 o 
   0   3   3      103.57      120.76     10.13 o 
   1   3   3     2895.02     2673.95     45.85 o 
   2   3   3     1538.97     1303.60     34.35 o 
   3   3   3     9082.59     9144.35    157.76 o 
   4   3   3      796.75      845.88     74.29 o 
   5   3   3      196.57      225.05     46.18 o 
   6   3   3     1676.79     1545.05     91.58 o 
   7   3   3       26.70       11.88     31.20 o 
   8   3   3       14.32        0.00     46.18 o 
  -9   4   3       11.78        1.94     27.85 o 
  -8   4   3       51.88       53.00     31.46 o 
  -7   4   3       22.95       29.72     27.13 o 
  -6   4   3       35.22        8.73     34.53 o 
  -5   4   3      418.16      458.05     29.88 o 
  -4   4   3      480.00      430.66     26.02 o 
  -3   4   3      498.83      567.20     25.68 o 
  -2   4   3      384.28      508.14     23.91 o 
  -1   4   3     1627.34     1700.11     33.60 o 
   0   4   3      133.07      166.60     11.87 o 
   1   4   3       30.34       25.74      9.39 o 
   2   4   3        1.94        0.00     10.30 o 
   3   4   3      559.46      575.99     23.95 o 
   4   4   3      317.33      339.98     20.84 o 
   5   4   3      402.51      404.96     43.83 o 
   6   4   3     1033.43     1046.92     57.14 o 
   7   4   3        0.00       14.30     32.33 o 
   8   4   3       18.06       40.61     36.79 o 
  -9   5   3        4.23       41.46     29.65 o 
  -8   5   3      650.89      628.27     46.21 o 
  -7   5   3      895.20      909.66     47.60 o 
  -6   5   3     1352.06     1364.11     68.77 o 
  -5   5   3      824.78      832.53     38.46 o 
  -4   5   3      815.23      865.26     37.16 o 
  -3   5   3      458.89      474.30     25.32 o 
  -2   5   3     4137.66     5126.90     80.83 o 
  -1   5   3      167.91      158.36     13.11 o 
   0   5   3     5175.68     4970.74     78.93 o 
   1   5   3     3974.14     3867.33     64.52 o 
   2   5   3      579.54      598.10     30.50 o 
   3   5   3      415.37      385.68     20.74 o 
   4   5   3      257.52      264.99     26.79 o 
   5   5   3       22.95       26.78     44.69 o 
   6   5   3       24.02        0.37     25.32 o 
   7   5   3        7.30        0.00     42.04 o 
   8   5   3        2.25        0.00     58.71 o 
  -8   6   3       83.68       80.37     36.65 o 
  -7   6   3     1714.46     1685.27    116.63 o 
  -6   6   3      534.98      512.13     36.70 o 
  -5   6   3      537.73      491.99     65.95 o 
  -4   6   3      301.50      294.30     26.01 o 
  -3   6   3      571.27      631.16     41.02 o 
  -2   6   3        8.25        5.96     10.72 o 
  -1   6   3      489.61      486.19     20.25 o 
   0   6   3      181.08      242.08     15.98 o 
   1   6   3     2912.84     2804.87     51.71 o 
   2   6   3     2374.78     2355.00     49.11 o 
   3   6   3      428.69      444.65     23.25 o 
   4   6   3      358.54      359.90     24.35 o 
   5   6   3        1.36        0.00     25.06 o 
   6   6   3       74.95       56.63     65.75 o 
   7   6   3        6.78        4.74     40.91 o 
  -8   7   3        4.31        2.90     46.07 o 
  -7   7   3      214.80      220.48     33.95 o 
  -6   7   3     1850.62     1893.11     61.59 o 
  -5   7   3     1955.32     1912.85     59.52 o 
  -4   7   3      769.34      685.55     39.45 o 
  -3   7   3     3451.83     3736.88     95.58 o 
  -2   7   3        5.82        0.00     14.69 o 
  -1   7   3      292.43      272.45     17.70 o 
   0   7   3       58.63       66.42     13.80 o 
   1   7   3       89.38       79.75     14.44 o 
   2   7   3     2834.95     2716.45     53.37 o 
   3   7   3      788.70      817.69     53.78 o 
   4   7   3      173.61      220.18     28.56 o 
   5   7   3      244.00      263.25     43.17 o 
   6   7   3        9.55        0.00     40.30 o 
   7   7   3        0.19       43.54     44.24 o 
  -8   8   3       38.67       15.15     34.31 o 
  -7   8   3       21.16        0.00     32.37 o 
  -6   8   3       74.42       51.33     27.60 o 
  -5   8   3      603.33      619.73     38.59 o 
  -4   8   3     1866.91     2003.61     60.05 o 
  -3   8   3     1164.90     1159.64     44.63 o 
  -2   8   3     1332.52     1370.19     36.20 o 
  -1   8   3       25.92       45.43     15.18 o 
   0   8   3       67.19       88.66     15.67 o 
   1   8   3        2.04       10.87     14.53 o 
   2   8   3      551.11      549.57     33.63 o 
   3   8   3      534.99      524.35     34.28 o 
   4   8   3      466.33      452.32     56.36 o 
   5   8   3       69.12       80.17     61.84 o 
   6   8   3      117.64      140.19     45.40 o 
   7   8   3        4.50        0.00     67.32 o 
  -8   9   3      139.06      152.37     53.26 o 
  -7   9   3      132.82      151.88     35.17 o 
  -6   9   3      330.40      437.98     66.70 o 
  -5   9   3      109.52      104.38     27.86 o 
  -4   9   3        2.59       15.09     24.20 o 
  -3   9   3      187.26      253.93     50.63 o 
  -2   9   3       72.94       74.66     16.93 o 
  -1   9   3      773.48      739.77     29.98 o 
   0   9   3      154.36      170.52     18.63 o 
   1   9   3        0.32        0.00     22.56 o 
   2   9   3       14.22       18.42     24.02 o 
   3   9   3       63.81       70.60     25.73 o 
   4   9   3        1.94        0.00     34.26 o 
   5   9   3       64.55        9.79     39.29 o 
   6   9   3       31.44        0.00     41.89 o 
  -7  10   3       77.51       41.48     34.13 o 
  -6  10   3      106.46       84.84     30.95 o 
  -5  10   3        6.69       26.63     27.62 o 
  -4  10   3        4.65        0.15     23.87 o 
  -3  10   3      262.31      233.59     29.68 o 
  -2  10   3       37.34       31.78     22.14 o 
  -1  10   3      441.14      485.77     44.39 o 
   0  10   3     1281.84     1208.94     48.47 o 
   1  10   3       38.31       55.55     25.83 o 
   2  10   3       18.67       17.97     24.63 o 
   3  10   3       16.75       24.94     26.03 o 
   4  10   3        0.12        0.00     34.75 o 
   5  10   3       15.32       29.41     40.91 o 
   6  10   3        6.95       32.94     64.97 o 
  -7  11   3      234.51      221.66     39.22 o 
  -6  11   3      669.73      687.28     47.53 o 
  -5  11   3      566.00      664.67     44.44 o 
  -4  11   3      339.20      371.23     40.27 o 
  -3  11   3     1262.74     1252.08     50.77 o 
  -2  11   3       43.98       26.76     34.75 o 
  -1  11   3      928.28      880.28     42.92 o 
   0  11   3     1179.85     1100.47     47.88 o 
   1  11   3      119.46       90.06     31.56 o 
   2  11   3        0.21        0.00     26.09 o 
   3  11   3       40.89       72.20     44.69 o 
   4  11   3       20.22        7.56     39.01 o 
   5  11   3       42.51        0.00     41.67 o 
  -6  12   3        5.94        0.00     32.10 o 
  -5  12   3       67.69      114.62     33.66 o 
  -4  12   3      432.73      467.51     54.12 o 
  -3  12   3      501.80      501.69     54.11 o 
  -2  12   3     2236.26     2127.94     88.69 o 
  -1  12   3       18.40       36.96     25.69 o 
   0  12   3        7.96        0.00     25.30 o 
   1  12   3        1.56        0.00     25.98 o 
   2  12   3       32.24       31.47     28.95 o 
   3  12   3       36.70       75.06     33.23 o 
   4  12   3       11.33        0.00     61.05 o 
  -5  13   3        5.15       67.62     44.74 o 
  -4  13   3       96.74      145.39     82.97 o 
  -3  13   3      205.78      161.81     93.93 o 
  -2  13   3      106.40       76.48     42.02 o 
  -1  13   3     1172.66     1104.87     69.63 o 
   0  13   3      167.25      149.57     31.77 o 
   1  13   3      202.06      215.49     34.02 o 
   2  13   3       17.66        1.50     29.10 o 
   3  13   3       25.49        6.03     39.85 o 
  -4  14   3        1.14        6.11     61.05 o 
  -3  14   3      328.06      410.16    115.06 o 
  -2  14   3      104.15      104.31     45.34 o 
  -1  14   3      181.61      167.84     46.49 o 
   0  14   3      229.85      262.67     36.17 o 
   1  14   3       48.14        2.91     29.91 o 
   2  14   3       34.62       53.77     32.31 o 
  -1 -15   4      101.03       75.81     44.44 o 
   0 -15   4       68.49       36.50     30.27 o 
   1 -15   4        2.32        0.00     46.65 o 
   2 -15   4        0.88        0.00     37.59 o 
   3 -15   4       33.35       67.10     45.40 o 
  -3 -14   4      106.24       68.00     32.63 o 
  -2 -14   4        2.27       40.52     29.91 o 
  -1 -14   4      276.30      215.20     33.45 o 
   0 -14   4      338.76      337.09     35.48 o 
   1 -14   4      936.10     1008.80     57.78 o 
   2 -14   4      410.12      446.00     50.78 o 
   3 -14   4       42.54      138.96     40.91 o 
   4 -14   4       72.60       95.06     41.41 o 
  -4 -13   4       13.69        0.00     45.04 o 
  -3 -13   4       12.56        0.00     27.25 o 
  -2 -13   4       72.78       52.39     28.04 o 
  -1 -13   4        1.95       14.12     26.54 o 
   0 -13   4        7.66       65.50     26.95 o 
   1 -13   4        3.52       15.53     24.88 o 
   2 -13   4     1358.93     1223.15     50.74 o 
   3 -13   4      240.94      222.01     42.09 o 
   4 -13   4       37.77       70.42     38.55 o 
   5 -13   4       17.91       17.56     37.89 o 
  -5 -12   4       14.52        0.00     31.10 o 
  -4 -12   4      116.51       83.40     31.69 o 
  -3 -12   4       25.88       38.16     27.27 o 
  -2 -12   4      315.67      329.53     60.70 o 
  -1 -12   4      978.77      940.86     45.98 o 
   0 -12   4      147.99      196.80     40.85 o 
   1 -12   4      283.96      308.51     30.30 o 
   2 -12   4      277.00      276.97     29.60 o 
   3 -12   4      411.49      447.06     50.88 o 
   4 -12   4       37.25       42.87     34.10 o 
   5 -12   4       91.45       90.13     30.19 o 
   6 -12   4        3.52        0.00     29.31 o 
  -6 -11   4       13.07        0.00     33.74 o 
  -5 -11   4        8.44        0.00     33.37 o 
  -4 -11   4      174.82      231.21     33.72 o 
  -3 -11   4        3.21        4.42     25.27 o 
  -2 -11   4       23.15       47.33     24.39 o 
  -1 -11   4        3.79       16.58     22.89 o 
   0 -11   4      721.78      775.68     39.75 o 
   1 -11   4       33.13       20.26     22.53 o 
   2 -11   4       37.36        8.90     22.01 o 
   3 -11   4      102.00      143.00     25.43 o 
   4 -11   4       56.36       50.24     24.76 o 
   5 -11   4       78.79      148.74     29.54 o 
   6 -11   4      148.02       93.48     30.98 o 
   7 -11   4       81.81       93.04     38.08 o 
  -6 -10   4      109.92      134.30     35.23 o 
  -5 -10   4      266.56      288.54     35.67 o 
  -4 -10   4       14.25       48.00     48.95 o 
  -3 -10   4        4.39        2.41     27.48 o 
  -2 -10   4      103.32      137.07     27.84 o 
  -1 -10   4      560.15      502.62     33.35 o 
   0 -10   4      365.68      379.85     45.89 o 
   1 -10   4     2618.97     2365.52     63.16 o 
   2 -10   4     1452.98     1409.90     40.50 o 
   3 -10   4     4239.51     4043.04     76.37 o 
   4 -10   4      655.54      598.01     37.14 o 
   5 -10   4       28.00        9.19     30.21 o 
   6 -10   4       42.83       16.47     29.33 o 
   7 -10   4        2.95        0.00     45.40 o 
  -7  -9   4        3.94       56.87     42.02 o 
  -6  -9   4      322.75      414.32     39.69 o 
  -5  -9   4       68.12       85.59     29.35 o 
  -4  -9   4      274.86      364.45     32.60 o 
  -3  -9   4      264.60      264.82     29.64 o 
  -2  -9   4      584.62      629.36     35.09 o 
  -1  -9   4      331.62      360.13     29.13 o 
   0  -9   4      104.45       74.25     20.49 o 
   1  -9   4        3.82        3.84     14.39 o 
   2  -9   4      345.00      410.71     23.08 o 
   3  -9   4     2499.00     2285.45     56.76 o 
   4  -9   4     1680.76     1531.56     44.68 o 
   5  -9   4      136.87      175.82     27.27 o 
   6  -9   4       19.57       42.56     27.35 o 
   7  -9   4       13.92       27.60     37.57 o 
   8  -9   4        0.82        0.00     39.85 o 
  -7  -8   4        2.37        0.00     32.59 o 
  -6  -8   4        1.28        0.00     27.41 o 
  -5  -8   4      225.69      227.95     30.65 o 
  -4  -8   4      197.93      174.73     30.85 o 
  -3  -8   4     1203.76     1212.56     46.41 o 
  -2  -8   4      437.27      392.35     37.40 o 
  -1  -8   4        1.17       24.88     17.41 o 
   0  -8   4      492.46      529.06     22.02 o 
   1  -8   4      133.44      154.99     15.74 o 
   2  -8   4       41.98       76.25     15.69 o 
   3  -8   4     2109.97     1982.55     46.42 o 
   4  -8   4     2166.44     2187.59     50.89 o 
   5  -8   4      234.27      198.68     28.04 o 
   6  -8   4      650.91      693.71     41.56 o 
   7  -8   4       34.65       29.70     37.59 o 
   8  -8   4       20.12       47.75     39.85 o 
  -7  -7   4       44.33        5.81     30.62 o 
  -6  -7   4      139.56      156.59     47.59 o 
  -5  -7   4       42.61       64.51     25.83 o 
  -4  -7   4      751.61      789.26     39.35 o 
  -3  -7   4       76.93       71.75     14.44 o 
  -2  -7   4     2605.30     2647.23     49.82 o 
  -1  -7   4     1631.61     1592.33     34.58 o 
   0  -7   4        0.56        0.00     14.57 o 
   1  -7   4      504.99      582.69     22.95 o 
   2  -7   4      108.21      140.86     15.30 o 
   3  -7   4      366.51      378.88     24.18 o 
   4  -7   4      284.80      292.87     21.98 o 
   5  -7   4      943.77      946.27     36.48 o 
   6  -7   4      213.79      199.42     29.21 o 
   7  -7   4      622.33      590.16     51.46 o 
   8  -7   4       99.47      142.64     43.71 o 
  -8  -6   4       59.20      105.55     63.40 o 
  -7  -6   4      212.45      228.73     34.04 o 
  -6  -6   4       40.61       78.71     27.08 o 
  -5  -6   4      785.67      903.92     35.59 o 
  -4  -6   4     1606.46     1585.96     49.94 o 
  -3  -6   4      275.91      293.30     18.21 o 
  -2  -6   4      101.60       82.85     11.93 o 
  -1  -6   4     1812.34     1817.75     36.35 o 
   0  -6   4     1008.37      942.59     29.65 o 
   1  -6   4       16.40       26.29     10.70 o 
   2  -6   4     1171.99     1187.51     39.09 o 
   3  -6   4      649.40      618.38     24.71 o 
   4  -6   4     1355.61     1295.38     36.99 o 
   5  -6   4        8.13       19.84     18.08 o 
   6  -6   4       12.39        2.34     23.40 o 
   7  -6   4       14.71        0.00     53.23 o 
   8  -6   4      156.93      105.63     42.02 o 
  -8  -5   4        0.27       57.13     37.07 o 
  -7  -5   4       38.57        2.08     23.20 o 
  -6  -5   4      686.44      671.47     32.63 o 
  -5  -5   4      437.55      402.42     25.99 o 
  -4  -5   4      602.47      596.34     25.76 o 
  -3  -5   4      394.29      379.44     18.58 o 
  -2  -5   4      116.13      123.81     11.89 o 
  -1  -5   4     1778.68     1926.17     36.87 o 
   0  -5   4      770.50      740.56     21.39 o 
   1  -5   4     2485.55     2494.55     44.96 o 
   2  -5   4      162.38      223.13     19.43 o 
   3  -5   4       24.96       51.66     13.10 o 
   4  -5   4      269.68      272.18     24.92 o 
   5  -5   4      182.52      174.33     20.47 o 
   6  -5   4      169.73      191.65     27.17 o 
   7  -5   4        8.88        0.00     32.99 o 
   8  -5   4        0.54       41.89     47.75 o 
  -8  -4   4       67.78       59.44     33.84 o 
  -7  -4   4       38.90       22.40     25.71 o 
  -6  -4   4       20.26        0.00     22.47 o 
  -5  -4   4     1163.87     1211.80     44.32 o 
  -4  -4   4     2531.85     2537.55     51.35 o 
  -3  -4   4     7603.18     7363.39    112.82 o 
  -2  -4   4     8105.53     7419.44    110.97 o 
  -1  -4   4     3189.54     3007.53     49.95 o 
   0  -4   4     1219.49     1127.58     35.93 o 
   1  -4   4     2475.19     2455.20     43.23 o 
   2  -4   4       63.13       62.78     11.30 o 
   3  -4   4      223.81      287.81     16.72 o 
   4  -4   4      572.88      557.79     23.76 o 
   5  -4   4     1016.87     1058.96     44.85 o 
   6  -4   4     1378.53     1379.72     52.64 o 
   7  -4   4      124.91      112.19     36.48 o 
   8  -4   4       59.39       29.72     37.89 o 
   9  -4   4        0.39        5.91     68.10 o 
  -9  -3   4       23.86        1.57     46.96 o 
  -8  -3   4        3.84        0.00     37.09 o 
  -7  -3   4        6.99       31.16     24.87 o 
  -6  -3   4        0.32       19.84     22.56 o 
  -5  -3   4      131.29      117.47     26.92 o 
  -4  -3   4      328.88      316.67     30.07 o 
  -3  -3   4      399.08      364.70     17.48 o 
  -2  -3   4     6597.48     6536.44     98.55 o 
  -1  -3   4     9845.55    10270.43    164.05 o 
   0  -3   4      113.73      109.33     11.07 o 
   1  -3   4     7223.45     7156.25    106.27 o 
   2  -3   4      659.60      620.94     37.73 o 
   3  -3   4      910.92      817.18     26.44 o 
   4  -3   4        3.19        0.00     12.14 o 
   5  -3   4       23.02       46.48     15.55 o 
   6  -3   4       40.59       49.58     24.56 o 
   7  -3   4      596.25      585.10     40.31 o 
   8  -3   4      240.53      273.80     59.49 o 
   9  -3   4       27.08       39.14     56.36 o 
  -9  -2   4       26.19       76.71     51.66 o 
  -8  -2   4      122.71      103.51     45.40 o 
  -7  -2   4        0.87        0.00     23.40 o 
  -6  -2   4      260.81      280.33     27.83 o 
  -5  -2   4        0.62        0.00     17.60 o 
  -4  -2   4      120.32      130.62     17.04 o 
  -3  -2   4       15.98       20.55     11.32 o 
  -2  -2   4      219.57      254.31     15.19 o 
  -1  -2   4     6242.38     6226.09    108.35 o 
   0  -2   4     9278.36     9175.08    132.31 o 
   1  -2   4     5831.22     5598.35     89.93 o 
   2  -2   4     4943.11     4893.70     76.10 o 
   3  -2   4      726.33      711.48     22.61 o 
   4  -2   4       95.21       97.55     12.26 o 
   5  -2   4       79.72       59.20     14.28 o 
   6  -2   4        4.27       31.50     24.06 o 
   7  -2   4       14.93       58.71     30.99 o 
   8  -2   4      116.28      139.33     53.23 o 
   9  -2   4       27.48       15.65     53.23 o 
  -9  -1   4        0.92        5.78     35.66 o 
  -8  -1   4       61.84        5.62     39.14 o 
  -7  -1   4       19.80       59.90     24.14 o 
  -6  -1   4       14.57       19.69     28.26 o 
  -5  -1   4     1225.61     1252.99     41.42 o 
  -4  -1   4     1131.27     1039.73     45.86 o 
  -3  -1   4     1112.99     1118.01     31.96 o 
  -2  -1   4      169.25      198.13     13.93 o 
  -1  -1   4       20.65       18.93      8.95 o 
   0  -1   4     2768.06     2721.02     61.20 o 
   1  -1   4    11952.00    11847.75    169.30 o 
   2  -1   4     2883.16     2748.22     46.85 o 
   3  -1   4     2803.77     2720.00     58.75 o 
   4  -1   4     1837.02     1908.69     50.91 o 
   5  -1   4        3.11       17.44     27.62 o 
   6  -1   4       43.68        3.13     57.92 o 
   7  -1   4        0.34        0.00     29.32 o 
   8  -1   4        1.48        0.00     33.75 o 
   9  -1   4       17.14        0.00     51.66 o 
  -9   0   4       31.22        0.00     54.79 o 
  -8   0   4      316.03      338.29     82.97 o 
  -7   0   4        5.33        5.58     30.31 o 
  -6   0   4      130.64       85.23     19.64 o 
  -5   0   4        1.24       21.13     18.62 o 
  -4   0   4       60.89       72.62     12.57 o 
  -3   0   4     2592.84     2580.20     45.31 o 
  -2   0   4     8195.41     8229.75    120.13 o 
  -1   0   4     9154.00     9437.54    183.71 o 
   0   0   4     5896.70     5909.10     87.08 o 
   1   0   4      146.32      153.63     12.14 o 
   2   0   4      246.72      272.73     21.56 o 
   3   0   4     3444.82     3504.38    191.77 o 
   4   0   4     1590.50     1630.28     57.53 o 
   5   0   4      108.80       98.44     28.21 o 
   6   0   4       75.44       41.58     30.31 o 
   7   0   4        8.94       44.92     30.94 o 
   8   0   4        1.14        0.00     32.99 o 
   9   0   4       10.79       37.57     53.23 o 
  -9   1   4       72.45       86.10     59.49 o 
  -8   1   4       44.23       44.51     38.08 o 
  -7   1   4      565.67      546.55     63.42 o 
  -6   1   4        2.95        0.00     17.62 o 
  -5   1   4        4.92        6.55     12.87 o 
  -4   1   4      556.84      600.11     21.17 o 
  -3   1   4     1138.88     1285.96     27.91 o 
  -2   1   4      119.87      114.29      9.25 o 
  -1   1   4     3082.81     3305.62     74.57 o 
   0   1   4       91.32       79.61      8.22 o 
   1   1   4     3154.33     2995.63     57.48 o 
   2   1   4       21.59       39.08     15.38 o 
   3   1   4     3173.85     3024.03     78.50 o 
   4   1   4     2028.24     1898.55     62.84 o 
   5   1   4        4.61       36.04     26.70 o 
   6   1   4       35.06      100.62     31.87 o 
   7   1   4       13.83        0.00     32.88 o 
   8   1   4        2.02        5.96     34.75 o 
  -9   2   4      286.90      350.02     50.60 o 
  -8   2   4      260.80      287.37     36.42 o 
  -7   2   4      629.60      618.66     38.82 o 
  -6   2   4     2191.15     2313.10     83.18 o 
  -5   2   4      901.25      875.43     29.15 o 
  -4   2   4      333.84      340.15     16.54 o 
  -3   2   4     1114.58     1200.88     28.47 o 
  -2   2   4       23.62       30.49      8.34 o 
  -1   2   4     6773.11     6993.50    218.05 o 
   0   2   4    10879.21    11146.29    160.07 o 
   1   2   4     3460.38     3377.59     55.53 o 
   2   2   4     6084.61     5696.61    101.45 o 
   3   2   4     3611.23     3519.10    133.85 o 
   4   2   4       37.22       18.46     29.74 o 
   5   2   4       40.86       14.66     66.53 o 
   6   2   4      251.83      211.86     35.37 o 
   7   2   4       58.23       96.50     34.10 o 
   8   2   4       12.69        0.00     34.96 o 
  -9   3   4      134.04      163.14     55.80 o 
  -8   3   4      206.09      159.27     33.86 o 
  -7   3   4      320.47      309.13     33.04 o 
  -6   3   4     1474.87     1435.03     78.47 o 
  -5   3   4     1428.11     1335.25     47.62 o 
  -4   3   4     3989.10     4020.88     80.44 o 
  -3   3   4     1518.19     1718.10     34.47 o 
  -2   3   4      151.64      150.08     11.81 o 
  -1   3   4     1220.74     1407.52     29.98 o 
   0   3   4       53.99       68.47     10.50 o 
   1   3   4     3581.97     3500.25     58.25 o 
   2   3   4     1438.42     1316.10     32.31 o 
   3   3   4     1361.26     1215.91     52.29 o 
   4   3   4     1145.17     1107.88     51.25 o 
   5   3   4       15.26       54.41     29.64 o 
   6   3   4      371.91      382.48     41.24 o 
   7   3   4        0.01        0.00     31.97 o 
   8   3   4        7.15        0.00     77.49 o 
  -9   4   4       70.46       59.09     36.31 o 
  -8   4   4        1.12       45.79     31.55 o 
  -7   4   4      289.24      298.32     33.38 o 
  -6   4   4      561.80      570.96     37.25 o 
  -5   4   4      151.45      185.06     24.99 o 
  -4   4   4     2695.47     2522.65     67.37 o 
  -3   4   4       35.54       36.50     15.61 o 
  -2   4   4       45.33       47.11     13.11 o 
  -1   4   4     3791.03     4535.64     72.68 o 
   0   4   4       48.86       22.25     10.02 o 
   1   4   4      432.81      434.68     25.53 o 
   2   4   4      140.12      132.71     13.96 o 
   3   4   4     1010.75     1014.14     49.38 o 
   4   4   4      561.14      473.21     32.60 o 
   5   4   4     2424.27     2585.34     92.42 o 
   6   4   4      122.56      137.32     34.96 o 
   7   4   4       65.76       72.01     93.15 o 
   8   4   4      139.74      115.25     40.56 o 
  -9   5   4       56.16       76.30     48.43 o 
  -8   5   4       48.19       30.33     32.04 o 
  -7   5   4        3.43        0.00     31.64 o 
  -6   5   4        9.17       68.26     25.60 o 
  -5   5   4      203.00      202.90     26.07 o 
  -4   5   4     1233.27     1368.22     64.21 o 
  -3   5   4     2364.86     2606.65     60.56 o 
  -2   5   4     5762.94     6466.64    105.75 o 
  -1   5   4       13.57        4.36     11.30 o 
   0   5   4      364.70      360.42     18.26 o 
   1   5   4       79.04      114.35     13.79 o 
   2   5   4      484.88      472.61     21.51 o 
   3   5   4      317.32      317.07     30.96 o 
   4   5   4       55.20       76.81     25.07 o 
   5   5   4      145.76      189.68     31.67 o 
   6   5   4       62.68       99.31     43.33 o 
   7   5   4      125.42      186.11     35.01 o 
   8   5   4      187.97      220.82     55.57 o 
  -8   6   4      286.80      258.57     38.28 o 
  -7   6   4       50.94       13.35     28.41 o 
  -6   6   4     1458.05     1458.55     66.90 o 
  -5   6   4     1223.11     1244.20     94.01 o 
  -4   6   4     1097.90     1107.90     71.48 o 
  -3   6   4      513.03      538.56     30.09 o 
  -2   6   4      138.60      177.59     16.15 o 
  -1   6   4      154.11      144.16     16.72 o 
   0   6   4      552.67      643.19     29.83 o 
   1   6   4      100.34       96.91     14.90 o 
   2   6   4       78.05      104.87     16.48 o 
   3   6   4      474.22      482.45     25.03 o 
   4   6   4        6.42        0.00     24.18 o 
   5   6   4        0.22        0.00     24.88 o 
   6   6   4       82.90       52.07     69.66 o 
   7   6   4        0.60       23.44     41.50 o 
  -8   7   4        0.72        6.73     33.06 o 
  -7   7   4       27.60       28.44     28.94 o 
  -6   7   4      138.46       97.84     27.70 o 
  -5   7   4     2246.84     2220.33     64.04 o 
  -4   7   4      925.96      971.62     42.37 o 
  -3   7   4      326.06      356.89     21.24 o 
  -2   7   4       88.18       88.25     15.92 o 
  -1   7   4      766.66      773.63     28.91 o 
   0   7   4      412.53      428.97     21.94 o 
   1   7   4        0.86        0.00     14.53 o 
   2   7   4      815.26      756.00     28.80 o 
   3   7   4      118.73      128.11     19.75 o 
   4   7   4      147.32      186.26     28.11 o 
   5   7   4        4.04        9.28     37.07 o 
   6   7   4        8.26        1.28     39.29 o 
   7   7   4        3.67       29.74     86.10 o 
  -8   8   4        1.53        0.00     34.40 o 
  -7   8   4      409.69      386.38     44.95 o 
  -6   8   4       73.46       79.47     28.30 o 
  -5   8   4      382.13      436.67     48.31 o 
  -4   8   4     3724.87     4161.53     93.75 o 
  -3   8   4     3539.90     3919.53     86.96 o 
  -2   8   4     1254.36     1301.13     37.22 o 
  -1   8   4     3364.71     3427.51     64.50 o 
   0   8   4      125.48      123.88     18.10 o 
   1   8   4       10.56       15.73     16.62 o 
   2   8   4        6.72        3.70     17.08 o 
   3   8   4        3.35       32.25     34.54 o 
   4   8   4      251.65      214.06     39.85 o 
   5   8   4       62.72       46.57     49.31 o 
   6   8   4        2.57       42.51     82.19 o 
  -7   9   4       23.03       10.34     30.80 o 
  -6   9   4      333.92      291.66     35.66 o 
  -5   9   4       26.92        0.00     25.59 o 
  -4   9   4      217.81      304.41     31.72 o 
  -3   9   4     1120.27     1214.03     48.41 o 
  -2   9   4     3270.74     3415.83     65.78 o 
  -1   9   4     1067.86     1104.05     46.55 o 
   0   9   4     1234.40     1291.97     38.75 o 
   1   9   4       13.64        0.00     23.46 o 
   2   9   4       25.63       27.09     24.37 o 
   3   9   4        3.50        0.00     23.72 o 
   4   9   4       38.00       52.28     36.48 o 
   5   9   4       47.73       43.66     40.91 o 
   6   9   4       40.31       75.95     45.85 o 
  -7  10   4       86.58       77.88     34.04 o 
  -6  10   4       15.67       63.94     53.81 o 
  -5  10   4        3.46       79.83     29.34 o 
  -4  10   4       12.22        0.00     25.60 o 
  -3  10   4       82.41       79.32     41.45 o 
  -2  10   4      196.91      243.28     28.64 o 
  -1  10   4      643.02      661.38     38.21 o 
   0  10   4      383.08      351.33     33.63 o 
   1  10   4      815.39      845.22     43.66 o 
   2  10   4       30.15       11.07     25.56 o 
   3  10   4       13.32       15.78     26.95 o 
   4  10   4        0.17       15.79     38.08 o 
   5  10   4        2.54       19.97     43.83 o 
  -6  11   4      175.44      146.81     34.97 o 
  -5  11   4        0.60        0.00     28.25 o 
  -4  11   4        0.94        0.00     26.53 o 
  -3  11   4      332.79      288.20     32.24 o 
  -2  11   4      222.50      201.93     41.24 o 
  -1  11   4        3.04       43.58     25.04 o 
   0  11   4      414.37      381.32     34.17 o 
   1  11   4      232.11      210.77     30.70 o 
   2  11   4      713.72      694.66     52.86 o 
   3  11   4      130.17       89.30     39.80 o 
   4  11   4        0.32       54.58     41.24 o 
   5  11   4       14.99        0.00     40.19 o 
  -6  12   4       40.34       53.62     34.81 o 
  -5  12   4      125.31      152.23     59.86 o 
  -4  12   4      305.63      387.93     52.36 o 
  -3  12   4      186.42      159.56     44.24 o 
  -2  12   4       10.63       62.71     39.67 o 
  -1  12   4      137.17      112.14     42.27 o 
   0  12   4        8.27       64.41     28.03 o 
   1  12   4      101.80       75.39     29.74 o 
   2  12   4      166.39      124.74     39.60 o 
   3  12   4       68.56       12.70     38.73 o 
   4  12   4        8.39        0.00     43.05 o 
  -5  13   4       13.08       39.47     45.51 o 
  -4  13   4       52.77        0.00     41.37 o 
  -3  13   4        2.20       67.82     44.58 o 
  -2  13   4      186.62      310.51     86.88 o 
  -1  13   4       36.22        0.00     38.74 o 
   0  13   4      627.46      576.49     41.56 o 
   1  13   4       61.61       41.97     30.87 o 
   2  13   4       84.80       62.17     35.90 o 
   3  13   4        0.47        0.00     38.71 o 
  -3  14   4       11.53        0.00     45.02 o 
  -2  14   4       62.22       33.66     44.11 o 
  -1  14   4       89.85      187.92    105.67 o 
   0  14   4       11.67        0.00     40.30 o 
   1  14   4      328.40      298.00     38.19 o 
  -1 -15   5       46.75       88.67     33.05 o 
   0 -15   5      301.88      340.54     38.13 o 
   1 -15   5      691.44      675.34     46.77 o 
   2 -15   5       45.15      110.94     41.24 o 
  -3 -14   5        2.68        0.00     30.64 o 
  -2 -14   5       24.50       23.21     28.95 o 
  -1 -14   5        2.70        0.00     66.07 o 
   0 -14   5      128.78       89.69     30.50 o 
   1 -14   5       97.16      121.96     31.26 o 
   2 -14   5       73.06      103.74     39.01 o 
   3 -14   5       20.96       11.63     43.83 o 
   4 -14   5       19.16       31.90     50.88 o 
  -4 -13   5      197.84      183.69     35.87 o 
  -3 -13   5       14.64       16.57     28.77 o 
  -2 -13   5        0.70        8.35     27.13 o 
  -1 -13   5      162.30      151.82     30.01 o 
   0 -13   5        8.27        0.00     29.22 o 
   1 -13   5      603.54      655.71     46.92 o 
   2 -13   5      526.27      496.27     37.09 o 
   3 -13   5     1377.06     1371.72     80.62 o 
   4 -13   5      645.32      677.12     57.48 o 
   5 -13   5       50.17       83.33     40.97 o 
  -5 -12   5       16.17       48.74     32.60 o 
  -4 -12   5        4.39       24.37     30.32 o 
  -3 -12   5        2.25       47.12     28.25 o 
  -2 -12   5      104.96      118.52     28.61 o 
  -1 -12   5      124.73       77.52     26.44 o 
   0 -12   5       64.34       38.89     30.94 o 
   1 -12   5       66.55       48.93     24.79 o 
   2 -12   5       68.69       99.58     25.83 o 
   3 -12   5       33.83       73.33     34.54 o 
   4 -12   5     1132.18     1054.06     64.18 o 
   5 -12   5      306.50      267.17     35.23 o 
   6 -12   5       25.60        4.20     31.48 o 
  -5 -11   5       90.78      109.38     32.95 o 
  -4 -11   5       70.10       94.75     68.46 o 
  -3 -11   5      405.93      447.43     35.35 o 
  -2 -11   5       15.24        0.00     35.36 o 
  -1 -11   5        7.18        0.00     22.36 o 
   0 -11   5       86.23       98.24     25.42 o 
   1 -11   5      947.39      926.33     43.62 o 
   2 -11   5       57.64       44.54     28.61 o 
   3 -11   5     1043.14     1005.24     45.78 o 
   4 -11   5       81.05       76.22     26.75 o 
   5 -11   5      438.86      435.82     37.58 o 
   6 -11   5      133.61      147.59     32.51 o 
  -6 -10   5      161.12      156.08     40.11 o 
  -5 -10   5       44.69        0.00     28.25 o 
  -4 -10   5       13.46       43.56     26.34 o 
  -3 -10   5        3.30        0.00     23.84 o 
  -2 -10   5     1394.09     1394.89     53.49 o 
  -1 -10   5      147.93      126.19     24.87 o 
   0 -10   5      459.86      445.18     31.90 o 
   1 -10   5      316.70      225.50     26.63 o 
   2 -10   5      230.58      239.66     23.01 o 
   3 -10   5      135.97      175.33     26.21 o 
   4 -10   5       48.97       59.34     24.54 o 
   5 -10   5        5.08       23.22     24.96 o 
   6 -10   5       53.97       35.38     34.10 o 
   7 -10   5       84.69       92.63     41.50 o 
  -7  -9   5       37.43       15.51     33.74 o 
  -6  -9   5       58.92       49.03     44.90 o 
  -5  -9   5      430.96      460.26     37.93 o 
  -4  -9   5      753.50      771.69     53.11 o 
  -3  -9   5      640.39      677.51     38.23 o 
  -2  -9   5      144.17      141.03     24.18 o 
  -1  -9   5       30.96       57.98     21.10 o 
   0  -9   5       68.30       43.48     27.76 o 
   1  -9   5      329.57      363.77     21.82 o 
   2  -9   5        0.81       15.48     16.15 o 
   3  -9   5      970.50     1026.94     37.03 o 
   4  -9   5      382.59      376.41     27.09 o 
   5  -9   5     1541.25     1513.81     56.10 o 
   6  -9   5      131.49      114.46     29.46 o 
   7  -9   5       32.98        9.39     36.48 o 
  -7  -8   5        3.90        0.00     31.32 o 
  -6  -8   5        0.35        0.00     28.02 o 
  -5  -8   5       26.74       29.73     25.06 o 
  -4  -8   5     1793.48     1794.80     56.75 o 
  -3  -8   5      405.39      420.99     31.22 o 
  -2  -8   5     1215.44     1193.95     42.79 o 
  -1  -8   5      972.82      928.07     28.04 o 
   0  -8   5     1541.55     1535.82     37.22 o 
   1  -8   5      849.73      793.75     28.25 o 
   2  -8   5      511.34      458.48     34.80 o 
   3  -8   5      330.93      313.13     22.83 o 
   4  -8   5        9.24       12.60     18.54 o 
   5  -8   5      800.25      849.08     47.09 o 
   6  -8   5      270.71      319.37     33.37 o 
   7  -8   5       10.92       36.01     36.53 o 
   8  -8   5        7.35       25.15     41.50 o 
  -7  -7   5       24.91       48.63     35.08 o 
  -6  -7   5       10.61        0.00     27.49 o 
  -5  -7   5       76.62       55.31     24.76 o 
  -4  -7   5       13.07       43.34     26.32 o 
  -3  -7   5     1551.64     1595.27     39.62 o 
  -2  -7   5     2376.03     2194.71     44.68 o 
  -1  -7   5     3168.12     2982.13     54.39 o 
   0  -7   5     2846.98     2688.54     50.55 o 
   1  -7   5      513.56      578.52     27.34 o 
   2  -7   5      369.36      428.43     22.04 o 
   3  -7   5       21.30       17.83     15.63 o 
   4  -7   5       12.30        0.00     16.91 o 
   5  -7   5      389.15      447.94     27.90 o 
   6  -7   5      597.77      614.76     49.25 o 
   7  -7   5       76.93       40.70     37.64 o 
   8  -7   5      105.55      107.30     43.13 o 
  -8  -6   5      144.71      197.16     49.31 o 
  -7  -6   5       55.21       57.15     31.32 o 
  -6  -6   5       44.66       10.39     29.65 o 
  -5  -6   5       32.72       30.06     19.43 o 
  -4  -6   5       69.74       85.25     17.42 o 
  -3  -6   5       13.51       13.28     13.20 o 
  -2  -6   5     3963.03     3959.99     67.27 o 
  -1  -6   5      406.22      380.35     28.70 o 
   0  -6   5     7711.55     7735.42    117.31 o 
   1  -6   5     4455.31     4383.00     72.88 o 
   2  -6   5      356.79      362.45     23.27 o 
   3  -6   5       85.20       72.56     15.11 o 
   4  -6   5      162.00      172.85     19.86 o 
   5  -6   5      183.13      194.86     27.78 o 
   6  -6   5       23.13       58.82     30.94 o 
   7  -6   5      308.28      317.28     77.49 o 
   8  -6   5       11.38        9.37     54.01 o 
  -8  -5   5       11.00       78.34     32.51 o 
  -7  -5   5       48.58       50.94     24.40 o 
  -6  -5   5       15.97       29.19     28.47 o 
  -5  -5   5      125.76      132.68     20.96 o 
  -4  -5   5        3.73       15.24     15.43 o 
  -3  -5   5      692.54      667.81     25.08 o 
  -2  -5   5     2543.39     2501.34     46.72 o 
  -1  -5   5        3.44        3.20      9.25 o 
   0  -5   5      314.28      329.38     21.92 o 
   1  -5   5     4485.84     4410.84     71.96 o 
   2  -5   5     4969.09     4748.01     77.97 o 
   3  -5   5      749.84      766.83     28.03 o 
   4  -5   5       19.08       18.14     16.95 o 
   5  -5   5        3.27        4.46     18.30 o 
   6  -5   5      201.12      228.54     29.22 o 
   7  -5   5        1.46        0.00     33.21 o 
   8  -5   5       26.05        0.00     37.44 o 
  -8  -4   5       38.48        5.79     28.25 o 
  -7  -4   5      146.02      167.03     28.36 o 
  -6  -4   5      112.64      125.81     27.17 o 
  -5  -4   5      105.04      100.73     19.71 o 
  -4  -4   5     1421.17     1509.68     38.61 o 
  -3  -4   5      365.45      343.03     17.83 o 
  -2  -4   5      136.32      125.49     11.72 o 
  -1  -4   5       29.80       18.95      8.75 o 
   0  -4   5        6.57       11.17      8.44 o 
   1  -4   5     5633.02     5924.92     91.37 o 
   2  -4   5     2458.13     2375.48     45.28 o 
   3  -4   5     2761.18     2615.98     50.85 o 
   4  -4   5      600.58      616.21     26.44 o 
   5  -4   5       91.63       83.60     18.28 o 
   6  -4   5       13.17        0.00     31.20 o 
   7  -4   5        0.92        5.44     48.53 o 
   8  -4   5       72.35       67.64     40.30 o 
  -8  -3   5      236.79      227.20     40.96 o 
  -7  -3   5      107.21      152.74     33.74 o 
  -6  -3   5      265.26      268.99     28.62 o 
  -5  -3   5       89.77       37.33     21.24 o 
  -4  -3   5      546.51      605.00     28.71 o 
  -3  -3   5     1966.57     1907.12     42.71 o 
  -2  -3   5     4411.90     4278.96     68.55 o 
  -1  -3   5     8427.11     8216.43    120.96 o 
   0  -3   5     9695.30     9092.74    133.03 o 
   1  -3   5     1365.62     1252.99     32.54 o 
   2  -3   5      122.86      108.23     11.96 o 
   3  -3   5      442.62      441.45     20.11 o 
   4  -3   5      808.69      861.06     31.18 o 
   5  -3   5      496.75      511.49     38.64 o 
   6  -3   5       10.77        8.78     24.37 o 
   7  -3   5       24.74        0.00     26.44 o 
   8  -3   5       97.52      122.11     57.92 o 
  -9  -2   5       22.75        0.00     53.23 o 
  -8  -2   5      253.15      278.96     43.00 o 
  -7  -2   5      437.39      525.68     31.73 o 
  -6  -2   5       15.92       17.69     36.01 o 
  -5  -2   5       15.48       27.33     17.91 o 
  -4  -2   5      206.60      197.36     20.14 o 
  -3  -2   5      570.52      605.99     25.59 o 
  -2  -2   5      157.71      187.10     11.75 o 
  -1  -2   5      247.68      251.18     16.67 o 
   0  -2   5     4382.34     4338.40     67.47 o 
   1  -2   5     6247.35     6337.62     95.93 o 
   2  -2   5       65.82       49.70     10.08 o 
   3  -2   5      851.16      846.45     33.89 o 
   4  -2   5       81.08       77.46     12.29 o 
   5  -2   5      337.24      366.00     58.38 o 
   6  -2   5      116.95      155.47     28.28 o 
   7  -2   5       83.07       82.03     34.86 o 
   8  -2   5       71.47      100.19     53.23 o 
  -9  -1   5       71.87       65.30     40.12 o 
  -8  -1   5        3.38        0.00     33.75 o 
  -7  -1   5      626.28      643.37     41.32 o 
  -6  -1   5     1832.33     1945.45     97.89 o 
  -5  -1   5      321.15      367.22     25.36 o 
  -4  -1   5     2840.72     2892.04     63.35 o 
  -3  -1   5     1518.95     1594.90     46.42 o 
  -2  -1   5        2.27        0.00      9.88 o 
  -1  -1   5      700.10      718.42     27.64 o 
   0  -1   5       33.63       25.74     10.52 o 
   1  -1   5     3213.83     3052.07     60.25 o 
   2  -1   5     7645.99     7470.87    129.85 o 
   3  -1   5     1987.20     1890.46     59.75 o 
   4  -1   5     1098.36     1006.78     93.15 o 
   5  -1   5      322.91      348.65    100.97 o 
   6  -1   5        7.48       19.71     39.92 o 
   7  -1   5        8.21       78.27     34.32 o 
   8  -1   5        0.23        0.00     33.75 o 
  -9   0   5        9.54       19.26     40.30 o 
  -8   0   5        0.04       21.65     44.62 o 
  -7   0   5       75.10       77.13     32.99 o 
  -6   0   5      504.27      521.69     26.79 o 
  -5   0   5     1194.97     1059.68     32.68 o 
  -4   0   5     1172.02     1102.41     49.35 o 
  -3   0   5     8024.20     8072.62    120.77 o 
  -2   0   5       36.14       40.71      7.76 o 
  -1   0   5        3.25        0.00      9.61 o 
   0   0   5     1453.12     1505.27     29.15 o 
   1   0   5        5.64       15.55      9.28 o 
   2   0   5     2249.35     2219.84     68.63 o 
   3   0   5     3371.92     3245.02     84.11 o 
   4   0   5      908.86      922.90     56.36 o 
   5   0   5     1020.61     1182.69     90.80 o 
   6   0   5      577.20      574.33     65.75 o 
   7   0   5        1.72        0.00     32.88 o 
   8   0   5        1.11        4.60     35.22 o 
  -9   1   5       67.00       98.93     42.52 o 
  -8   1   5      190.38      193.65     41.89 o 
  -7   1   5        7.44        0.00     26.98 o 
  -6   1   5      598.38      579.19     27.00 o 
  -5   1   5      209.36      200.20     17.94 o 
  -4   1   5     2530.44     2489.22     47.12 o 
  -3   1   5     1456.26     1650.55     34.06 o 
  -2   1   5     1368.37     1407.64     40.45 o 
  -1   1   5      140.26      147.24     12.20 o 
   0   1   5     2450.28     2331.22     40.92 o 
   1   1   5     1468.86     1457.70     30.54 o 
   2   1   5      247.35      252.31     28.84 o 
   3   1   5       35.76       28.82     36.01 o 
   4   1   5       33.54       24.84     24.89 o 
   5   1   5     1253.82     1225.83     60.14 o 
   6   1   5      556.94      466.93     74.36 o 
   7   1   5       57.52      107.68     35.96 o 
   8   1   5        0.16        2.75     36.48 o 
  -9   2   5       29.18       26.73     42.79 o 
  -8   2   5       22.39       31.39     29.87 o 
  -7   2   5      302.25      306.56     33.21 o 
  -6   2   5        7.57        3.59     23.39 o 
  -5   2   5      819.06      788.52     37.73 o 
  -4   2   5       53.96       29.80     15.82 o 
  -3   2   5      994.44      971.86     26.44 o 
  -2   2   5     4605.17     4990.76    115.92 o 
  -1   2   5       85.05       60.18     10.42 o 
   0   2   5     1450.10     1429.71     30.96 o 
   1   2   5       29.97       23.12     13.56 o 
   2   2   5      141.29      136.96     12.77 o 
   3   2   5       78.36       85.21     24.28 o 
   4   2   5       58.15       26.74     26.50 o 
   5   2   5      991.20      882.81     69.66 o 
   6   2   5      750.82      767.09     70.45 o 
   7   2   5       11.54       37.39     34.10 o 
   8   2   5       17.20       59.49     55.57 o 
  -9   3   5      173.33      167.11     38.63 o 
  -8   3   5       26.41        0.62     42.95 o 
  -7   3   5      826.05      734.57     78.68 o 
  -6   3   5     1235.94     1207.35     63.92 o 
  -5   3   5     1818.78     1711.33     51.67 o 
  -4   3   5     3795.92     3726.30     68.47 o 
  -3   3   5     1575.05     1629.76     35.49 o 
  -2   3   5      228.99      235.03     14.79 o 
  -1   3   5       74.99       98.94     11.55 o 
   0   3   5      365.37      373.24     20.79 o 
   1   3   5      452.87      409.22     18.32 o 
   2   3   5     1807.03     1622.39     48.29 o 
   3   3   5      202.86      173.99     13.74 o 
   4   3   5      561.10      500.43     61.84 o 
   5   3   5      340.72      327.91     39.01 o 
   6   3   5       43.93       10.00     32.53 o 
   7   3   5       85.62      110.82     39.01 o 
   8   3   5       30.74       61.86     37.99 o 
  -9   4   5       22.69        0.00     34.29 o 
  -8   4   5       30.06       60.62     51.19 o 
  -7   4   5      416.58      334.92     34.87 o 
  -6   4   5      528.00      554.87     37.42 o 
  -5   4   5     1315.33     1269.79     53.46 o 
  -4   4   5     2790.57     2952.22     68.53 o 
  -3   4   5     2623.29     2623.62     60.00 o 
  -2   4   5     6485.29     7696.15    117.85 o 
  -1   4   5      655.12      755.10     40.83 o 
   0   4   5       76.19       85.36     12.96 o 
   1   4   5      832.04      772.08     26.15 o 
   2   4   5      627.76      644.83     25.31 o 
   3   4   5      255.21      221.01     22.90 o 
   4   4   5       77.26      100.40     35.84 o 
   5   4   5       10.77       12.00     32.96 o 
   6   4   5       64.86       39.88     28.31 o 
   7   4   5        3.35        0.00     36.48 o 
   8   4   5       18.65        8.04     40.12 o 
  -8   5   5       54.10       71.66     33.16 o 
  -7   5   5        3.78        0.00     27.70 o 
  -6   5   5      175.83      180.75     28.20 o 
  -5   5   5     1626.26     1739.30     55.54 o 
  -4   5   5     2474.40     2756.82     66.96 o 
  -3   5   5     1352.70     1453.41     56.72 o 
  -2   5   5     5062.86     5304.24     86.47 o 
  -1   5   5      740.68      729.99     42.25 o 
   0   5   5      800.13      768.03     26.67 o 
   1   5   5     2025.10     2052.74     43.67 o 
   2   5   5        5.61        0.00     15.82 o 
   3   5   5       87.32      110.76     20.45 o 
   4   5   5       12.62        0.00     35.89 o 
   5   5   5       70.34       94.28     28.26 o 
   6   5   5       22.75      102.60     31.79 o 
   7   5   5      299.60      318.58     38.81 o 
  -8   6   5       10.31        0.00     31.27 o 
  -7   6   5       10.97       20.44     28.43 o 
  -6   6   5       22.63       13.94     25.08 o 
  -5   6   5      184.49      160.16     27.00 o 
  -4   6   5      122.30      175.81     31.48 o 
  -3   6   5     1934.73     2085.15     45.35 o 
  -2   6   5     3258.41     3871.31     73.21 o 
  -1   6   5     3818.96     4269.23    105.12 o 
   0   6   5     6424.84     6243.64    100.66 o 
   1   6   5       57.99       36.04     15.34 o 
   2   6   5      327.59      324.24     21.70 o 
   3   6   5      294.34      273.63     22.49 o 
   4   6   5      121.99       99.39     28.31 o 
   5   6   5       73.25      101.34     29.47 o 
   6   6   5        3.18       41.52     40.39 o 
   7   6   5        0.80        0.00     42.61 o 
  -8   7   5        2.67        0.00     33.57 o 
  -7   7   5        0.70        0.00     28.79 o 
  -6   7   5      208.79      252.89     31.81 o 
  -5   7   5      789.56      722.33     40.68 o 
  -4   7   5      534.95      544.05     50.36 o 
  -3   7   5      153.77      147.17     25.22 o 
  -2   7   5       53.82       72.03     17.85 o 
  -1   7   5       19.35       19.27     17.17 o 
   0   7   5       91.03       86.64     17.87 o 
   1   7   5      999.41      961.99     36.15 o 
   2   7   5        6.84       11.11     17.26 o 
   3   7   5      189.43      196.89     44.00 o 
   4   7   5       56.39       45.41     25.99 o 
   5   7   5       29.31       22.87     42.27 o 
   6   7   5       22.27       45.74     42.52 o 
   7   7   5        4.84        0.00     43.13 o 
  -8   8   5       18.58       16.30     33.10 o 
  -7   8   5       68.38      143.15     33.38 o 
  -6   8   5      188.78      158.20     50.57 o 
  -5   8   5        0.09        4.50     24.84 o 
  -4   8   5       45.10       59.95     25.23 o 
  -3   8   5      343.73      445.31     33.82 o 
  -2   8   5      142.93      173.08     20.68 o 
  -1   8   5       93.54      138.63     20.34 o 
   0   8   5      124.74      142.21     20.19 o 
   1   8   5      677.00      685.07     30.08 o 
   2   8   5      656.42      752.07     32.54 o 
   3   8   5       90.87       44.59     34.26 o 
   4   8   5      410.38      422.32     47.60 o 
   5   8   5        6.84        0.00     37.44 o 
   6   8   5        1.87        0.00     42.79 o 
  -7   9   5      372.05      313.76     39.19 o 
  -6   9   5        1.36        0.00     27.49 o 
  -5   9   5      583.67      674.65     42.13 o 
  -4   9   5       43.68       50.94     26.16 o 
  -3   9   5       32.82       94.51     26.53 o 
  -2   9   5     1595.87     1810.84     47.04 o 
  -1   9   5     1465.95     1574.19     44.41 o 
   0   9   5      250.98      230.91     23.16 o 
   1   9   5      651.94      552.72     48.68 o 
   2   9   5        7.81        0.00     33.08 o 
   3   9   5       44.70       89.47     35.96 o 
   4   9   5       10.49        0.00     36.97 o 
   5   9   5       25.57       17.16     40.12 o 
   6   9   5        2.95        0.00     43.91 o 
  -7  10   5      245.21      224.76     38.18 o 
  -6  10   5      369.15      273.86     36.97 o 
  -5  10   5        3.09        0.00     27.62 o 
  -4  10   5      381.39      467.73     37.73 o 
  -3  10   5       26.48       25.25     25.59 o 
  -2  10   5        9.78        0.00     34.32 o 
  -1  10   5      275.36      325.13     25.40 o 
   0  10   5     1158.16     1300.68     60.83 o 
   1  10   5      157.98      200.85     32.95 o 
   2  10   5      160.08      153.02     29.74 o 
   3  10   5        2.21        0.00     36.01 o 
   4  10   5        1.13        0.00     38.08 o 
   5  10   5        4.40        0.00     39.67 o 
  -6  11   5      170.77      191.30     44.57 o 
  -5  11   5      708.63      708.39     46.22 o 
  -4  11   5       72.03       41.64     29.49 o 
  -3  11   5       32.85       51.50     39.81 o 
  -2  11   5       32.26       18.83     36.77 o 
  -1  11   5      245.70      222.72     30.69 o 
   0  11   5       80.34      114.09     32.80 o 
   1  11   5      283.12      320.31     38.15 o 
   2  11   5      108.27      144.70     37.11 o 
   3  11   5      165.80      118.77     42.35 o 
   4  11   5       15.89        0.51     42.35 o 
  -5  12   5       87.92       99.66     33.20 o 
  -4  12   5      651.79      587.28     59.05 o 
  -3  12   5      159.16      138.82     44.11 o 
  -2  12   5      101.94        8.51     39.01 o 
  -1  12   5      531.25      522.47     53.94 o 
   0  12   5      253.14      234.60     33.60 o 
   1  12   5        5.04        0.00     27.65 o 
   2  12   5      175.46      193.19     34.89 o 
   3  12   5       26.73       48.78     41.89 o 
  -4  13   5        1.54       12.86     43.91 o 
  -3  13   5        2.71        4.86     59.49 o 
  -2  13   5        2.03       39.65     42.35 o 
  -1  13   5        3.72       17.14     40.78 o 
   0  13   5       62.80       89.33     39.09 o 
   1  13   5       15.62       11.57     31.28 o 
   2  13   5       19.22       37.05     54.01 o 
  -2  14   5      201.37      300.83     53.00 o 
  -1  14   5      134.55      123.97     47.04 o 
   0  14   5       11.33       11.04     43.13 o 
   0 -15   6        7.62       15.39     72.75 o 
   1 -15   6       11.17       11.56     30.06 o 
   2 -15   6       13.63      101.48     40.97 o 
  -2 -14   6        1.18        0.00     28.62 o 
  -1 -14   6      112.30       98.70     31.32 o 
   0 -14   6        1.64       19.57     28.40 o 
   1 -14   6       30.84       12.02     28.37 o 
   2 -14   6      243.36      298.72     53.57 o 
   3 -14   6      422.14      457.13     52.27 o 
   4 -14   6       19.31       44.89     61.05 o 
  -3 -13   6        0.33       19.31     29.17 o 
  -2 -13   6      245.34      208.59     38.09 o 
  -1 -13   6       33.19       37.50     28.17 o 
   0 -13   6      193.41      190.80     31.40 o 
   1 -13   6       97.69       97.29     28.47 o 
   2 -13   6       19.55       31.33     26.60 o 
   3 -13   6        2.53        0.00     42.27 o 
   4 -13   6        7.46       23.48     36.08 o 
   5 -13   6       19.75       44.23     38.73 o 
  -4 -12   6      106.60       78.17     30.87 o 
  -3 -12   6     1051.09      999.26    106.38 o 
  -2 -12   6      935.87      906.55     46.95 o 
  -1 -12   6       31.04       51.81     25.87 o 
   0 -12   6        8.75       14.15     24.56 o 
   1 -12   6      267.62      268.00     30.78 o 
   2 -12   6      139.60       75.69     33.08 o 
   3 -12   6      239.63      247.68     31.69 o 
   4 -12   6      233.93      246.77     41.67 o 
   5 -12   6      604.35      644.12     52.56 o 
   6 -12   6      341.36      346.75     39.44 o 
  -5 -11   6       55.36       68.88     62.62 o 
  -4 -11   6      738.34      796.35     46.61 o 
  -3 -11   6       19.90       10.03     25.27 o 
  -2 -11   6      140.62      116.24     26.60 o 
  -1 -11   6      174.18      219.57     28.04 o 
   0 -11   6      224.52      194.67     27.94 o 
   1 -11   6      236.55      280.17     29.28 o 
   2 -11   6       83.75       66.62     23.72 o 
   3 -11   6      585.50      524.53     36.15 o 
   4 -11   6       15.68       21.02     24.87 o 
   5 -11   6        3.40        0.00     26.69 o 
   6 -11   6      292.78      295.24     36.76 o 
  -6 -10   6        0.17       25.50     40.39 o 
  -5 -10   6       88.81       95.85     30.99 o 
  -4 -10   6        3.02       46.28     27.51 o 
  -3 -10   6      855.48      799.79     41.59 o 
  -2 -10   6      705.32      771.68     40.17 o 
  -1 -10   6     2259.85     2136.08     69.19 o 
   0 -10   6      243.38      253.83     28.17 o 
   1 -10   6      202.14      211.34     26.77 o 
   2 -10   6        5.12        0.90     20.11 o 
   3 -10   6      500.50      512.29     29.05 o 
   4 -10   6       36.81       19.41     23.32 o 
   5 -10   6      754.80      773.35     44.04 o 
   6 -10   6       30.18       13.82     34.86 o 
   7 -10   6      108.90      138.28     49.31 o 
  -6  -9   6        0.56       22.83     39.67 o 
  -5  -9   6        0.61       33.62     28.36 o 
  -4  -9   6      300.45      317.57     31.19 o 
  -3  -9   6      114.22      133.20     25.48 o 
  -2  -9   6        9.87       33.29     21.82 o 
  -1  -9   6       80.05       94.84     22.93 o 
   0  -9   6     3905.48     3843.21     85.19 o 
   1  -9   6     1231.07     1119.06     36.21 o 
   2  -9   6     1157.43     1082.00     36.76 o 
   3  -9   6      818.90      782.99     37.28 o 
   4  -9   6        8.60       16.13     19.39 o 
   5  -9   6      100.77       60.49     25.98 o 
   6  -9   6       74.94       73.95     37.07 o 
   7  -9   6        0.74       40.16     38.08 o 
  -7  -8   6       59.38       11.74     40.96 o 
  -6  -8   6       10.41       17.27     38.32 o 
  -5  -8   6       49.25       86.85     27.74 o 
  -4  -8   6       11.42        5.60     22.15 o 
  -3  -8   6      965.78      929.09     41.23 o 
  -2  -8   6     1417.54     1377.67     45.76 o 
  -1  -8   6      312.34      293.57     27.13 o 
   0  -8   6      122.68      148.58     27.11 o 
   1  -8   6      389.19      391.59     22.37 o 
   2  -8   6     1098.58     1093.50     35.69 o 
   3  -8   6       11.80        0.00     17.63 o 
   4  -8   6      256.50      278.79     25.11 o 
   5  -8   6       48.56       54.76     21.11 o 
   6  -8   6       14.50        9.47     33.15 o 
   7  -8   6      309.35      330.80     48.14 o 
  -7  -7   6        2.07       26.66     40.30 o 
  -6  -7   6       39.69       67.24     29.09 o 
  -5  -7   6       43.07       48.53     45.40 o 
  -4  -7   6       17.90        0.00     21.62 o 
  -3  -7   6       17.10        0.00     14.26 o 
  -2  -7   6     2710.96     2710.19     59.20 o 
  -1  -7   6      473.43      522.71     31.63 o 
   0  -7   6     1099.26     1087.37     32.09 o 
   1  -7   6      449.08      426.58     26.44 o 
   2  -7   6     2421.32     2370.52     50.00 o 
   3  -7   6     1512.29     1520.13     95.81 o 
   4  -7   6     1043.54      981.94     36.29 o 
   5  -7   6      610.24      597.86     31.27 o 
   6  -7   6      163.28      211.90     38.55 o 
   7  -7   6       64.46      101.89     68.10 o 
   8  -7   6       16.03       32.34     42.02 o 
  -8  -6   6        3.35       64.18     61.05 o 
  -7  -6   6      181.34      246.62     44.11 o 
  -6  -6   6      449.50      472.14     36.78 o 
  -5  -6   6      190.36      203.74     22.51 o 
  -4  -6   6       57.37       51.79     16.76 o 
  -3  -6   6      532.26      507.44     23.30 o 
  -2  -6   6       26.48       18.01     12.55 o 
  -1  -6   6     2346.74     2400.56     75.70 o 
   0  -6   6     4282.55     3994.47     67.99 o 
   1  -6   6     1620.04     1406.55     35.05 o 
   2  -6   6     2957.76     2807.98     54.62 o 
   3  -6   6      367.13      375.06     23.04 o 
   4  -6   6        3.66        1.19     17.50 o 
   5  -6   6       55.21       37.09     19.41 o 
   6  -6   6        8.14        0.00     32.26 o 
   7  -6   6        1.08        0.09     37.07 o 
   8  -6   6       55.44       62.42     63.40 o 
  -8  -5   6        9.43       48.53     61.05 o 
  -7  -5   6       35.27       39.20     27.92 o 
  -6  -5   6      850.32      930.38     52.14 o 
  -5  -5   6      644.54      683.54     30.90 o 
  -4  -5   6        9.30       12.16     18.30 o 
  -3  -5   6        7.64       23.48     12.89 o 
  -2  -5   6        3.27        7.24     11.05 o 
  -1  -5   6       36.24       37.52     11.12 o 
   0  -5   6     4645.31     4658.57     76.05 o 
   1  -5   6      162.02      134.33     17.17 o 
   2  -5   6     5136.08     5128.69     84.56 o 
   3  -5   6     2174.96     2128.43     60.60 o 
   4  -5   6      223.31      238.10     38.19 o 
   5  -5   6       94.17       92.84     25.54 o 
   6  -5   6        8.89       14.41     25.46 o 
   7  -5   6      110.64      103.65     47.75 o 
   8  -5   6        8.70        0.00     86.88 o 
  -8  -4   6       56.64       53.15     26.97 o 
  -7  -4   6       65.94       85.53     25.92 o 
  -6  -4   6      337.58      367.10     30.09 o 
  -5  -4   6      905.72      938.18     34.46 o 
  -4  -4   6      523.84      561.27     25.42 o 
  -3  -4   6      366.53      415.25     19.73 o 
  -2  -4   6      367.70      402.97     18.35 o 
  -1  -4   6        0.61        0.00      9.26 o 
   0  -4   6     2075.62     2155.09     40.88 o 
   1  -4   6       98.05       96.43     12.24 o 
   2  -4   6      748.88      725.83     26.19 o 
   3  -4   6     2877.03     2834.04     55.24 o 
   4  -4   6     2963.59     3065.50     60.62 o 
   5  -4   6      504.95      549.47     43.54 o 
   6  -4   6        1.48        9.81     24.99 o 
   7  -4   6        0.01        0.00     27.83 o 
   8  -4   6       30.15       49.26     42.52 o 
  -8  -3   6      144.94      209.59     41.49 o 
  -7  -3   6       18.38       19.14     23.72 o 
  -6  -3   6      411.55      404.98     30.95 o 
  -5  -3   6     1211.85     1194.14     53.06 o 
  -4  -3   6     1877.32     1928.04     51.36 o 
  -3  -3   6     3188.17     3026.88     54.40 o 
  -2  -3   6      492.15      591.73     34.12 o 
  -1  -3   6       77.10      101.50     14.85 o 
   0  -3   6      420.38      492.75     17.62 o 
   1  -3   6      144.03      159.47     13.85 o 
   2  -3   6      129.61      127.03     13.55 o 
   3  -3   6     3789.26     3736.30     66.65 o 
   4  -3   6     1168.57     1275.11     38.19 o 
   5  -3   6     1111.33     1206.47     50.91 o 
   6  -3   6      370.41      449.35     35.45 o 
   7  -3   6       33.76       47.80     29.10 o 
   8  -3   6       10.75       21.92     53.23 o 
  -8  -2   6       37.68       87.21     37.44 o 
  -7  -2   6      332.03      373.53     28.85 o 
  -6  -2   6      963.86      949.23     40.48 o 
  -5  -2   6      306.45      346.12     26.52 o 
  -4  -2   6       52.56       51.53     18.42 o 
  -3  -2   6      105.12       94.73     16.27 o 
  -2  -2   6     5359.17     5526.99    103.04 o 
  -1  -2   6       77.20       72.63     17.56 o 
   0  -2   6     1810.81     1915.84     45.72 o 
   1  -2   6     1695.31     1696.42     35.76 o 
   2  -2   6     2657.11     2373.77     46.31 o 
   3  -2   6       98.30      108.39     13.52 o 
   4  -2   6       31.67       35.44     20.91 o 
   5  -2   6        5.63        0.00     22.85 o 
   6  -2   6      390.44      397.38     43.13 o 
   7  -2   6      249.97      260.22     56.36 o 
   8  -2   6        1.12        0.00     37.57 o 
  -8  -1   6       80.10      136.98     39.44 o 
  -7  -1   6       92.71       43.13     49.31 o 
  -6  -1   6      550.58      521.13     39.07 o 
  -5  -1   6     1795.32     1766.76     50.76 o 
  -4  -1   6       29.80       31.58     16.41 o 
  -3  -1   6      491.17      539.83     26.07 o 
  -2  -1   6      235.59      252.55     18.70 o 
  -1  -1   6     3589.84     3623.64     75.38 o 
   0  -1   6      786.18      832.77     28.89 o 
   1  -1   6      421.35      425.05     21.54 o 
   2  -1   6      205.94      200.25     16.12 o 
   3  -1   6      798.12      815.79     43.13 o 
   4  -1   6       15.76       25.05     25.46 o 
   5  -1   6       10.33        0.00     28.21 o 
   6  -1   6        3.78       60.60     32.64 o 
   7  -1   6       64.93       88.04     46.96 o 
   8  -1   6       60.40       83.72     40.39 o 
  -9   0   6        3.56        0.00     39.19 o 
  -8   0   6       31.24        0.00     36.33 o 
  -7   0   6      473.92      487.92     49.31 o 
  -6   0   6      131.79      154.56     23.67 o 
  -5   0   6     2793.30     2672.54     64.37 o 
  -4   0   6     5700.98     5357.73    103.28 o 
  -3   0   6     1275.06     1188.27     29.59 o 
  -2   0   6     4614.36     4790.65     90.64 o 
  -1   0   6     3137.23     3319.43     66.66 o 
   0   0   6       69.85       77.38     16.72 o 
   1   0   6      131.97      143.39     19.04 o 
   2   0   6        2.34       21.55     12.09 o 
   3   0   6      148.50      126.65     39.14 o 
   4   0   6     1474.75     1396.18     59.65 o 
   5   0   6      103.78       67.32     32.10 o 
   6   0   6       15.52        0.00     31.53 o 
   7   0   6       24.21       15.78     41.49 o 
   8   0   6        1.94       37.57     38.74 o 
  -9   1   6       11.69       33.65     42.35 o 
  -8   1   6      137.96      194.52     42.09 o 
  -7   1   6       15.73       33.72     26.92 o 
  -6   1   6      139.82      156.19     26.52 o 
  -5   1   6      735.95      707.25     27.76 o 
  -4   1   6     1013.68      920.56     28.65 o 
  -3   1   6     4933.36     4587.85     88.89 o 
  -2   1   6     2593.18     2486.19     57.00 o 
  -1   1   6     9905.08    10342.41    151.07 o 
   0   1   6      142.50      149.24     11.74 o 
   1   1   6       60.76       74.94     11.69 o 
   2   1   6      160.63      169.88     17.90 o 
   3   1   6        4.58       23.48     23.25 o 
   4   1   6      223.53      156.90     32.10 o 
   5   1   6      170.23      160.87     35.96 o 
   6   1   6       40.06       90.68     95.49 o 
   7   1   6       97.31       41.68     82.97 o 
   8   1   6       55.27       72.29     40.30 o 
  -9   2   6        8.11       23.98     41.37 o 
  -8   2   6       14.11       35.84     30.61 o 
  -7   2   6       12.03       34.09     27.12 o 
  -6   2   6       72.77       66.63     41.90 o 
  -5   2   6      226.83      210.50     19.07 o 
  -4   2   6      158.89      172.48     16.07 o 
  -3   2   6     1837.77     1961.48     53.80 o 
  -2   2   6     7203.55     7655.04    118.85 o 
  -1   2   6     4753.62     5118.97     81.05 o 
   0   2   6     3467.50     3611.37     60.84 o 
   1   2   6     1913.94     1923.93     39.62 o 
   2   2   6      204.84      201.64     15.52 o 
   3   2   6       37.07       16.83     25.83 o 
   4   2   6        3.07       27.90     28.21 o 
   5   2   6       61.12       56.23     33.15 o 
   6   2   6        1.62        6.21     33.64 o 
   7   2   6      150.97      167.75     47.75 o 
   8   2   6       69.78       93.37     41.41 o 
  -8   3   6       18.11       95.53     32.10 o 
  -7   3   6      383.67      345.91     34.66 o 
  -6   3   6      179.88      154.58     26.69 o 
  -5   3   6      137.23      134.20     46.02 o 
  -4   3   6     1031.38     1033.88     30.96 o 
  -3   3   6       79.61      115.78     14.48 o 
  -2   3   6      814.08      837.77     26.00 o 
  -1   3   6     3728.20     3792.06     65.75 o 
   0   3   6     6146.98     6143.63     96.46 o 
   1   3   6     1611.14     1495.12     35.40 o 
   2   3   6     2064.58     1984.52     42.59 o 
   3   3   6      181.56      197.14     25.27 o 
   4   3   6       85.48       69.54     25.90 o 
   5   3   6        4.72        0.00     31.87 o 
   6   3   6       18.48        0.00     31.42 o 
   7   3   6      118.20      189.28     70.45 o 
   8   3   6      118.95      158.58     44.33 o 
  -8   4   6        1.12        0.00     30.44 o 
  -7   4   6      577.00      538.03     39.43 o 
  -6   4   6        8.44        0.00     24.39 o 
  -5   4   6      301.50      318.48     28.71 o 
  -4   4   6      876.23      904.57     38.64 o 
  -3   4   6      986.14     1004.91     42.48 o 
  -2   4   6      823.02      934.61     38.41 o 
  -1   4   6      406.00      410.83     19.98 o 
   0   4   6       49.84       43.64     13.39 o 
   1   4   6      600.82      593.59     24.30 o 
   2   4   6      501.08      490.01     23.28 o 
   3   4   6      150.04      149.55     33.01 o 
   4   4   6       40.36       25.04     25.98 o 
   5   4   6        0.79        0.00     26.64 o 
   6   4   6       19.73       48.24     29.62 o 
   7   4   6       18.24       63.36     32.98 o 
  -8   5   6      164.99      143.12     42.96 o 
  -7   5   6       27.11        9.68     29.34 o 
  -6   5   6      119.97      128.48     27.78 o 
  -5   5   6     1675.92     1663.84     54.56 o 
  -4   5   6       35.59       48.77     42.86 o 
  -3   5   6      587.85      657.46     27.25 o 
  -2   5   6      612.87      707.37     26.82 o 
  -1   5   6      702.39      706.86     26.72 o 
   0   5   6     1471.21     1489.29     37.89 o 
   1   5   6        0.54        0.00     14.58 o 
   2   5   6       72.95       72.48     17.28 o 
   3   5   6      600.03      585.88     35.38 o 
   4   5   6      606.97      585.29     53.09 o 
   5   5   6        8.63       12.78     27.39 o 
   6   5   6        0.97        0.00     30.21 o 
   7   5   6       22.33       42.78     34.20 o 
  -8   6   6      284.89      331.86     40.58 o 
  -7   6   6      426.57      379.90     66.91 o 
  -6   6   6      390.15      347.96     33.06 o 
  -5   6   6       22.44       23.89     24.20 o 
  -4   6   6      455.67      520.05     34.76 o 
  -3   6   6     1412.38     1514.98     60.90 o 
  -2   6   6     2024.18     2362.50     50.89 o 
  -1   6   6      891.13     1009.90     33.89 o 
   0   6   6     1327.01     1247.89     52.87 o 
   1   6   6      392.05      346.12     27.16 o 
   2   6   6      193.46      175.30     20.52 o 
   3   6   6      191.07      144.12     27.39 o 
   4   6   6        6.80        1.74     25.93 o 
   5   6   6       49.72       60.26     33.76 o 
   6   6   6        9.60        0.00     40.91 o 
   7   6   6        0.03        0.00     47.75 o 
  -8   7   6      181.59      174.94     38.28 o 
  -7   7   6      651.09      596.31     46.83 o 
  -6   7   6      391.52      374.06     35.52 o 
  -5   7   6       28.50       11.25     24.15 o 
  -4   7   6      313.32      329.61     30.80 o 
  -3   7   6      416.67      528.05     34.31 o 
  -2   7   6      118.37      139.59     20.87 o 
  -1   7   6     1584.18     1648.24     43.91 o 
   0   7   6     1679.07     1720.89     44.51 o 
   1   7   6     1326.66     1351.14     49.52 o 
   2   7   6     1705.07     1559.59     63.84 o 
   3   7   6        5.10        4.50     23.36 o 
   4   7   6        3.05       48.30     26.24 o 
   5   7   6       61.03       73.72     42.02 o 
   6   7   6        4.00        0.00     42.06 o 
  -7   8   6       16.41       61.93     45.96 o 
  -6   8   6      222.98      277.45     34.59 o 
  -5   8   6      525.26      538.54     38.65 o 
  -4   8   6       11.24        0.00     23.61 o 
  -3   8   6     2027.68     2023.45     61.43 o 
  -2   8   6        1.91        0.00     18.42 o 
  -1   8   6       50.37       68.15     19.79 o 
   0   8   6       31.24       67.45     19.86 o 
   1   8   6      117.64      128.03     21.94 o 
   2   8   6       69.19      117.52     22.05 o 
   3   8   6      373.37      404.88     77.49 o 
   4   8   6        2.26        0.00     35.96 o 
   5   8   6       19.24       36.84     40.12 o 
   6   8   6       16.04        0.00     43.63 o 
  -7   9   6      111.48      114.87     33.18 o 
  -6   9   6       23.68       16.08     29.05 o 
  -5   9   6      626.46      653.37     43.08 o 
  -4   9   6     1487.09     1610.78     64.92 o 
  -3   9   6      131.31      114.20     27.62 o 
  -2   9   6      815.83      796.13     50.02 o 
  -1   9   6      129.53      116.25     22.37 o 
   0   9   6       27.29       20.92     26.44 o 
   1   9   6      367.08      389.23     35.19 o 
   2   9   6      201.20      184.13     28.89 o 
   3   9   6      151.39      182.81     41.50 o 
   4   9   6      194.62      180.37     44.82 o 
   5   9   6       22.74       53.73     79.84 o 
  -6  10   6       41.40       19.65     31.10 o 
  -5  10   6      274.26      311.88     48.42 o 
  -4  10   6       54.82       13.06     28.21 o 
  -3  10   6       86.76       40.38     27.44 o 
  -2  10   6       85.28       50.98     27.10 o 
  -1  10   6      135.45      127.85     22.64 o 
   0  10   6       53.62       48.04     31.25 o 
   1  10   6      151.15      150.63     29.49 o 
   2  10   6        1.02        4.66     26.47 o 
   3  10   6       28.53        0.18     37.44 o 
   4  10   6        1.32       40.64     52.44 o 
  -6  11   6       98.06      112.81     35.04 o 
  -5  11   6      126.41      104.56     38.45 o 
  -4  11   6      178.13      141.03     34.65 o 
  -3  11   6       38.30       69.54     31.95 o 
  -2  11   6       19.83       16.06     45.40 o 
  -1  11   6       47.58        0.00     34.96 o 
   0  11   6      155.18      164.29     32.18 o 
   1  11   6        9.17        0.00     27.35 o 
   2  11   6       87.94      124.46     39.85 o 
   3  11   6        0.34        0.00     38.55 o 
   4  11   6        0.02        0.00     40.12 o 
  -5  12   6      380.84      479.61     44.29 o 
  -4  12   6      154.14      170.09     47.01 o 
  -3  12   6      687.66      614.57     59.50 o 
  -2  12   6       68.54       56.52     42.52 o 
  -1  12   6        0.62        0.00     36.97 o 
   0  12   6        1.12        0.00     28.81 o 
   1  12   6       62.65       37.12     32.58 o 
   2  12   6        1.62       38.73     40.12 o 
   3  12   6       21.19        0.00     41.89 o 
  -3  13   6      106.77      120.68     48.11 o 
  -2  13   6      419.90      432.28     55.50 o 
  -1  13   6      104.95      122.26     45.02 o 
   0  13   6       41.21       68.27     43.46 o 
   1  13   6      126.13      116.74     46.28 o 
  -2 -14   7      255.83      303.42     48.80 o 
  -1 -14   7       88.62       56.84     31.19 o 
   0 -14   7      304.67      315.34     45.55 o 
   1 -14   7        7.68       33.17     29.08 o 
   2 -14   7       13.36       19.92     51.19 o 
   3 -14   7        4.86        0.00     35.35 o 
  -3 -13   7       26.17       17.13     54.79 o 
  -2 -13   7       25.51       14.79     34.95 o 
  -1 -13   7      180.53      199.65     32.68 o 
   0 -13   7       93.09      141.70     31.55 o 
   1 -13   7      519.53      473.96     37.91 o 
   2 -13   7      122.10       95.13     29.35 o 
   3 -13   7        1.54       59.46     34.95 o 
   4 -13   7      108.47      128.31     40.62 o 
  -4 -12   7        8.60        0.00     37.60 o 
  -3 -12   7       47.63       68.31     37.60 o 
  -2 -12   7      150.35      185.36     30.38 o 
  -1 -12   7        5.59        1.70     24.71 o 
   0 -12   7      785.92      733.50     45.22 o 
   1 -12   7      213.97      236.48     30.99 o 
   2 -12   7      471.17      475.11     42.25 o 
   3 -12   7      442.13      448.62     37.21 o 
   4 -12   7       23.35       36.84     76.71 o 
   5 -12   7       37.30       14.89     29.35 o 
  -5 -11   7       64.01       50.49     46.18 o 
  -4 -11   7        1.32       45.58     35.91 o 
  -3 -11   7      107.87      140.03     38.73 o 
  -2 -11   7      216.15      201.60     41.78 o 
  -1 -11   7     1867.04     1917.62     61.19 o 
   0 -11   7     1784.27     1906.36    119.83 o 
   1 -11   7        0.00        1.49     25.11 o 
   2 -11   7        9.53       33.02     23.66 o 
   3 -11   7      337.90      318.33     44.77 o 
   4 -11   7      394.57      393.91     35.41 o 
   5 -11   7        0.28        0.00     44.49 o 
   6 -11   7       27.32       10.44     36.33 o 
  -6 -10   7        0.06       25.05     39.12 o 
  -5 -10   7      102.39       82.75     37.57 o 
  -4 -10   7      163.19      139.49     46.96 o 
  -3 -10   7       45.65       41.92     24.91 o 
  -2 -10   7     1335.83     1179.44     47.01 o 
  -1 -10   7      100.71       47.04     25.85 o 
   0 -10   7      115.54      146.81     25.87 o 
   1 -10   7      332.72      314.77     36.19 o 
   2 -10   7       63.46       94.51     20.41 o 
   3 -10   7      109.23       91.62     21.08 o 
   4 -10   7      166.02      186.67     24.68 o 
   5 -10   7     1059.85     1079.66     58.79 o 
   6 -10   7        7.16        0.00     35.22 o 
  -6  -9   7      117.78      109.30     39.85 o 
  -5  -9   7       34.14       76.05     78.27 o 
  -4  -9   7       66.57       65.88     49.31 o 
  -3  -9   7      140.16      174.36     31.96 o 
  -2  -9   7      104.76       92.09     23.39 o 
  -1  -9   7     2453.36     2400.47     67.29 o 
   0  -9   7     1408.07     1489.89     41.18 o 
   1  -9   7     3291.82     3283.64     65.37 o 
   2  -9   7      496.13      553.39     29.03 o 
   3  -9   7      240.85      224.87     23.82 o 
   4  -9   7        0.68        0.00     21.69 o 
   5  -9   7      184.93      227.56     30.80 o 
   6  -9   7       60.99       37.57     56.36 o 
   7  -9   7      178.42      160.08     44.28 o 
  -7  -8   7       61.72      111.84     40.62 o 
  -6  -8   7      355.14      343.58     61.84 o 
  -5  -8   7      584.37      643.81     63.40 o 
  -4  -8   7      121.94      169.74     42.27 o 
  -3  -8   7       97.40      105.80     24.21 o 
  -2  -8   7      111.70      109.27     26.49 o 
  -1  -8   7      424.96      456.33     23.64 o 
   0  -8   7       47.14       60.47     20.34 o 
   1  -8   7      148.47      203.91     30.17 o 
   2  -8   7     3289.36     3201.25     64.11 o 
   3  -8   7     1534.80     1523.56     56.94 o 
   4  -8   7      561.83      633.81     52.36 o 
   5  -8   7      404.51      396.74     29.44 o 
   6  -8   7        6.08        0.00     31.87 o 
   7  -8   7       18.30        0.00     38.70 o 
  -7  -7   7        0.39       43.16     34.95 o 
  -6  -7   7        3.50        0.00     31.53 o 
  -5  -7   7      588.14      637.26     61.84 o 
  -4  -7   7      128.70      149.70     24.79 o 
  -3  -7   7       73.31      101.12     17.64 o 
  -2  -7   7      415.97      443.22     33.89 o 
  -1  -7   7      574.69      559.14     24.40 o 
   0  -7   7      928.85      945.60     30.95 o 
   1  -7   7        7.32        0.67     14.27 o 
   2  -7   7       41.19       47.06     16.88 o 
   3  -7   7      485.85      508.39     27.33 o 
   4  -7   7     1149.31     1172.62     41.77 o 
   5  -7   7       26.97       35.03     24.91 o 
   6  -7   7      179.51      179.77     40.30 o 
   7  -7   7        2.09        0.00     37.59 o 
  -7  -6   7       37.43       65.91     40.70 o 
  -6  -6   7      195.48      200.83     37.57 o 
  -5  -6   7       10.35       55.65     38.21 o 
  -4  -6   7      630.78      675.03     28.76 o 
  -3  -6   7     1569.92     1558.54     50.61 o 
  -2  -6   7      591.94      600.22     24.96 o 
  -1  -6   7     1073.91     1110.23     31.49 o 
   0  -6   7      593.49      694.28     25.72 o 
   1  -6   7      170.48      216.87     17.82 o 
   2  -6   7      158.90      191.88     18.63 o 
   3  -6   7       12.31       19.18     16.44 o 
   4  -6   7     1404.96     1454.79     44.69 o 
   5  -6   7      888.49      972.28     45.44 o 
   6  -6   7      558.50      604.85     41.03 o 
   7  -6   7      213.71      212.60     46.18 o 
   8  -6   7       71.26       98.86     47.04 o 
  -8  -5   7       14.62       27.75     34.75 o 
  -7  -5   7      689.80      630.92     40.97 o 
  -6  -5   7       13.84        0.00     35.35 o 
  -5  -5   7      596.89      576.19     33.99 o 
  -4  -5   7     1293.17     1294.79     36.96 o 
  -3  -5   7      246.57      294.65     18.55 o 
  -2  -5   7       26.43       26.17     12.88 o 
  -1  -5   7      246.88      263.75     17.61 o 
   0  -5   7     1092.92     1015.94     28.92 o 
   1  -5   7      802.82      842.97     27.56 o 
   2  -5   7     1389.13     1265.85     40.94 o 
   3  -5   7      109.03      121.31     17.67 o 
   4  -5   7      876.10      874.39     34.20 o 
   5  -5   7       61.64       70.36     25.83 o 
   6  -5   7       28.82        0.00     25.78 o 
   7  -5   7       34.98       44.29     37.59 o 
   8  -5   7        5.79       31.21     42.52 o 
  -8  -4   7       50.61      140.45     30.97 o 
  -7  -4   7       22.88       26.74     25.51 o 
  -6  -4   7      186.05      191.65     27.74 o 
  -5  -4   7      314.48      342.05     31.41 o 
  -4  -4   7     1936.62     1928.14     44.29 o 
  -3  -4   7     1309.09     1242.83     33.04 o 
  -2  -4   7       25.00       14.05     10.28 o 
  -1  -4   7      358.37      372.29     23.91 o 
   0  -4   7       87.01       74.42     11.26 o 
   1  -4   7      569.01      591.10     23.48 o 
   2  -4   7      601.29      594.29     24.17 o 
   3  -4   7       28.98       48.80     15.52 o 
   4  -4   7      703.39      697.49     32.09 o 
   5  -4   7      228.58      231.63     30.01 o 
   6  -4   7       12.54       34.76     31.07 o 
   7  -4   7       59.06       64.01     39.81 o 
   8  -4   7        3.16        0.00     56.36 o 
  -8  -3   7        0.68        4.53     35.86 o 
  -7  -3   7      126.89      133.71     27.00 o 
  -6  -3   7      299.43      298.17     31.17 o 
  -5  -3   7      617.04      588.17     34.42 o 
  -4  -3   7     1921.67     1874.82     43.32 o 
  -3  -3   7     3069.29     2898.66     53.22 o 
  -2  -3   7     2994.22     2911.77     68.26 o 
  -1  -3   7     2337.98     2361.86     55.65 o 
   0  -3   7      338.73      429.50     18.08 o 
   1  -3   7       97.29      120.23     13.21 o 
   2  -3   7     1087.60     1087.40     32.33 o 
   3  -3   7       28.15       14.63     14.17 o 
   4  -3   7      111.89      105.33     24.56 o 
   5  -3   7      542.92      559.44     37.89 o 
   6  -3   7      470.34      424.53     54.17 o 
   7  -3   7       94.28       61.08     52.44 o 
   8  -3   7        0.88        0.00     56.36 o 
  -8  -2   7       45.19       63.76     37.99 o 
  -7  -2   7      112.04       78.90     23.06 o 
  -6  -2   7       87.26       58.73     23.05 o 
  -5  -2   7        7.24        0.00     20.17 o 
  -4  -2   7     1909.26     1897.14     53.22 o 
  -3  -2   7     4078.87     3963.64     67.48 o 
  -2  -2   7     6019.55     5912.14    111.22 o 
  -1  -2   7     8297.82     7863.20    140.82 o 
   0  -2   7       32.75       20.81     14.31 o 
   1  -2   7      509.40      567.20     27.03 o 
   2  -2   7      632.47      699.19     45.52 o 
   3  -2   7       21.82       17.22     17.71 o 
   4  -2   7        2.31        6.66     28.21 o 
   5  -2   7      664.05      631.96     54.79 o 
   6  -2   7      108.77      136.48     47.75 o 
   7  -2   7      114.70      123.83     39.19 o 
   8  -2   7       43.85        0.00     38.74 o 
  -8  -1   7       17.97       32.32     37.44 o 
  -7  -1   7        1.52        0.00     32.99 o 
  -6  -1   7        2.75        0.00     20.80 o 
  -5  -1   7      203.85      199.96     24.65 o 
  -4  -1   7     1174.76     1081.36     63.74 o 
  -3  -1   7      242.32      242.68     21.64 o 
  -2  -1   7      680.86      672.71     29.69 o 
  -1  -1   7     1360.95     1283.71     69.00 o 
   0  -1   7    11261.67    11644.31    169.81 o 
   1  -1   7      884.76      815.87     31.81 o 
   2  -1   7      171.10      192.13     18.55 o 
   3  -1   7       31.34       18.29     12.66 o 
   4  -1   7      272.06      290.83     69.66 o 
   5  -1   7       14.17       17.87     36.01 o 
   6  -1   7       17.11        0.00     57.14 o 
   7  -1   7        0.73        5.37     35.96 o 
   8  -1   7       48.55       28.18     39.85 o 
  -8   0   7       13.83       63.41     49.31 o 
  -7   0   7      345.70      291.13     42.88 o 
  -6   0   7       53.48       49.12     21.38 o 
  -5   0   7       19.51       33.70     23.27 o 
  -4   0   7       44.37       52.82     14.27 o 
  -3   0   7     1612.65     1540.40     35.81 o 
  -2   0   7     1136.69     1229.71     39.41 o 
  -1   0   7     3553.71     3639.96     73.91 o 
   0   0   7      123.24      103.53     11.30 o 
   1   0   7     4864.57     4497.20     87.07 o 
   2   0   7     2711.77     2673.18     59.35 o 
   3   0   7      939.61      965.15     52.03 o 
   4   0   7      117.31      126.85     36.79 o 
   5   0   7       53.58       27.06     32.53 o 
   6   0   7       17.05       47.27     33.75 o 
   7   0   7       41.44        0.00     36.77 o 
   8   0   7        2.58        0.00     91.58 o 
  -8   1   7        5.64        0.00     36.48 o 
  -7   1   7       49.07       73.62     36.86 o 
  -6   1   7       24.12       16.14     23.42 o 
  -5   1   7      441.03      422.53     24.14 o 
  -4   1   7      142.93      118.21     17.62 o 
  -3   1   7     2401.77     2315.08     56.75 o 
  -2   1   7     4453.85     4248.40     76.69 o 
  -1   1   7      463.98      393.74     17.89 o 
   0   1   7     1152.64     1145.82     28.47 o 
   1   1   7      737.25      774.58     44.97 o 
   2   1   7      484.83      470.34     28.21 o 
   3   1   7       53.76       80.18     28.21 o 
   4   1   7      124.59      165.11     34.26 o 
   5   1   7       10.71       24.33     42.27 o 
   6   1   7       91.99      108.04     37.59 o 
   7   1   7        1.94       32.18     37.59 o 
   8   1   7       10.33        0.00     40.39 o 
  -8   2   7       72.06      123.08     42.88 o 
  -7   2   7      125.09      137.83     39.44 o 
  -6   2   7      606.01      600.44     36.32 o 
  -5   2   7      196.32      222.49     23.95 o 
  -4   2   7      200.24      180.85     17.92 o 
  -3   2   7      632.41      675.61     24.59 o 
  -2   2   7       50.23       51.72     14.69 o 
  -1   2   7     3307.53     2973.79     53.63 o 
   0   2   7      845.47      771.84     37.53 o 
   1   2   7     1738.33     1646.32     37.11 o 
   2   2   7       13.29        6.07     12.92 o 
   3   2   7       17.35        0.00     38.51 o 
   4   2   7       80.93      106.01     36.79 o 
   5   2   7       33.49       89.11     35.37 o 
   6   2   7        0.20       35.17     35.37 o 
   7   2   7        7.02       47.10     67.32 o 
  -8   3   7      607.72      582.09     57.83 o 
  -7   3   7      111.32      103.37     29.17 o 
  -6   3   7      239.63      199.93     27.78 o 
  -5   3   7      160.52      192.00     36.40 o 
  -4   3   7       11.14       20.39     14.92 o 
  -3   3   7      602.88      612.18     24.72 o 
  -2   3   7        4.74       13.60     13.09 o 
  -1   3   7     1519.11     1613.03     49.26 o 
   0   3   7     4287.43     4337.96     73.37 o 
   1   3   7     2251.24     2261.26     46.76 o 
   2   3   7     1259.27     1300.11     35.92 o 
   3   3   7      540.58      503.31     37.45 o 
   4   3   7       30.31       48.72     27.35 o 
   5   3   7        6.17       44.62     61.84 o 
   6   3   7        3.92        7.39     35.96 o 
   7   3   7       47.73       36.51     40.97 o 
  -8   4   7       75.51        3.01     50.88 o 
  -7   4   7     1074.64     1094.36     92.27 o 
  -6   4   7      138.09      146.28     27.86 o 
  -5   4   7     1854.71     1878.96     56.49 o 
  -4   4   7     2045.41     2013.99     62.54 o 
  -3   4   7       13.01       21.86     15.40 o 
  -2   4   7     3145.33     3493.12     74.34 o 
  -1   4   7       49.60       40.16     14.93 o 
   0   4   7      754.07      708.31     27.29 o 
   1   4   7     1974.82     1793.20     42.17 o 
   2   4   7     2257.99     2165.77     49.03 o 
   3   4   7      505.60      514.27     37.82 o 
   4   4   7      508.06      575.69     39.35 o 
   5   4   7       45.59       29.31     27.90 o 
   6   4   7        0.33       19.19     31.00 o 
   7   4   7        0.06       27.00     33.62 o 
  -8   5   7      111.84      121.44     45.09 o 
  -7   5   7       26.01       48.12     30.17 o 
  -6   5   7      252.82      288.89     41.87 o 
  -5   5   7      415.51      375.46     32.78 o 
  -4   5   7      641.86      692.23     36.16 o 
  -3   5   7      329.37      327.51     22.69 o 
  -2   5   7       12.48       18.29     16.41 o 
  -1   5   7       19.24       13.47     15.66 o 
   0   5   7       43.40       41.52     16.71 o 
   1   5   7       13.99        8.19     28.70 o 
   2   5   7      188.14      185.29     20.75 o 
   3   5   7      347.13      335.77     32.31 o 
   4   5   7      149.39      179.31     32.30 o 
   5   5   7       84.72      105.98     31.27 o 
   6   5   7        0.56        0.00     36.82 o 
   7   5   7        0.60        0.00     34.25 o 
  -8   6   7        2.90       13.80     66.53 o 
  -7   6   7      241.71      313.07     36.94 o 
  -6   6   7      208.09      156.82     29.96 o 
  -5   6   7      123.92      132.76     30.33 o 
  -4   6   7     1003.49     1014.18     70.53 o 
  -3   6   7     4639.98     5149.65     89.58 o 
  -2   6   7      742.83      768.61     31.53 o 
  -1   6   7      120.55      128.90     25.91 o 
   0   6   7       70.98       73.47     18.98 o 
   1   6   7       12.53        9.03     18.07 o 
   2   6   7       22.97        8.68     19.28 o 
   3   6   7       25.41        9.16     25.73 o 
   4   6   7       79.31       71.39     29.05 o 
   5   6   7      148.88      141.54     33.78 o 
   6   6   7      137.00      229.85     49.78 o 
  -7   7   7       76.87      115.71     32.39 o 
  -6   7   7      459.50      521.61     39.88 o 
  -5   7   7      732.13      798.29     42.65 o 
  -4   7   7      327.84      276.63     36.42 o 
  -3   7   7       48.45       66.04     25.14 o 
  -2   7   7       77.51       64.40     20.99 o 
  -1   7   7       25.06       34.80     19.84 o 
   0   7   7      286.16      334.23     32.09 o 
   1   7   7       27.15       21.61     20.34 o 
   2   7   7        9.95        0.00     24.18 o 
   3   7   7        8.58        9.00     24.64 o 
   4   7   7       13.95        0.00     27.19 o 
   5   7   7        0.52       14.59     66.53 o 
   6   7   7        5.50       47.16     44.82 o 
  -7   8   7      416.99      473.34     55.48 o 
  -6   8   7      458.72      520.47     41.35 o 
  -5   8   7      887.29      999.10     48.09 o 
  -4   8   7      548.67      583.11     39.21 o 
  -3   8   7        7.62        0.15     24.39 o 
  -2   8   7       57.36       65.49     39.02 o 
  -1   8   7       32.17        0.00     20.08 o 
   0   8   7       29.51       21.04     27.14 o 
   1   8   7      123.88      133.20     22.51 o 
   2   8   7      187.92      265.05     31.85 o 
   3   8   7       95.50      117.41     37.64 o 
   4   8   7      132.85       95.07     44.62 o 
   5   8   7       24.78       24.15     67.32 o 
  -6   9   7      208.11      301.85     51.22 o 
  -5   9   7      196.01      211.35     38.38 o 
  -4   9   7      389.73      501.34     48.43 o 
  -3   9   7     1275.14     1314.26     63.29 o 
  -2   9   7       61.92       61.76     35.96 o 
  -1   9   7     1041.64     1010.11     52.42 o 
   0   9   7       28.08        0.00     19.96 o 
   1   9   7       14.40       33.29     40.12 o 
   2   9   7        0.37        9.39     33.21 o 
   3   9   7       13.47       22.44     38.18 o 
   4   9   7        0.52        0.00     46.96 o 
   5   9   7       35.81       56.00     43.46 o 
  -6  10   7      170.56      166.20     66.48 o 
  -5  10   7      630.42      748.79     52.65 o 
  -4  10   7      239.78      378.42     37.69 o 
  -3  10   7     1098.61     1258.64     52.80 o 
  -2  10   7     1791.64     1847.00     61.13 o 
  -1  10   7      119.84       89.25     23.71 o 
   0  10   7      615.39      520.85     39.35 o 
   1  10   7      167.81      165.18     48.15 o 
   2  10   7       26.19        0.00     39.14 o 
   3  10   7       96.35      104.89     48.53 o 
   4  10   7       34.94        0.00     80.62 o 
  -5  11   7       61.83       98.34     33.22 o 
  -4  11   7       43.11       97.04     31.40 o 
  -3  11   7        9.99        0.00     28.84 o 
  -2  11   7      176.57      257.00     75.14 o 
  -1  11   7       22.68      108.47     52.44 o 
   0  11   7      186.24      193.67     34.19 o 
   1  11   7      161.73      126.80     31.90 o 
   2  11   7       13.30       27.73     38.70 o 
   3  11   7        6.78       18.39     39.67 o 
  -4  12   7        0.23        0.00     45.40 o 
  -3  12   7       15.99       55.56     43.91 o 
  -2  12   7        1.12        0.00     40.24 o 
  -1  12   7      124.93      248.02     57.92 o 
   0  12   7       28.07       53.47     31.71 o 
   1  12   7      131.80       57.34     32.73 o 
   2  12   7      152.86       76.69     42.02 o 
  -2  13   7        6.08       11.58     43.62 o 
  -1  13   7      123.79      127.37     69.66 o 
  -1 -14   8      766.43      809.98    102.54 o 
   0 -14   8      185.70      147.90     95.49 o 
   1 -14   8      292.65      320.21     38.29 o 
   2 -14   8        6.58        0.00     29.52 o 
  -3 -13   8       19.43       17.86     39.05 o 
  -2 -13   8        3.54       16.93     39.01 o 
  -1 -13   8       40.22       44.19     38.32 o 
   0 -13   8      505.75      564.08     82.97 o 
   1 -13   8      184.85      193.62     32.63 o 
   2 -13   8      283.93      255.27     34.12 o 
   3 -13   8        1.08       22.10     28.09 o 
   4 -13   8       39.48       48.64     58.71 o 
  -4 -12   8        0.38        0.00     48.53 o 
  -3 -12   8        2.77        0.00     36.86 o 
  -2 -12   8        0.74        7.12     36.08 o 
  -1 -12   8       29.37       49.37     35.66 o 
   0 -12   8       42.95       29.19     25.50 o 
   1 -12   8      463.72      562.54     50.31 o 
   2 -12   8      269.36      270.17     32.41 o 
   3 -12   8      616.28      614.49     41.55 o 
   4 -12   8      179.71      222.24     40.97 o 
   5 -12   8        0.26        0.00     28.04 o 
  -5 -11   8       81.82       79.80     73.58 o 
  -4 -11   8      184.11      188.98     42.88 o 
  -3 -11   8       53.80      101.09     37.57 o 
  -2 -11   8      134.19       86.67     36.08 o 
  -1 -11   8       14.65       27.08     33.64 o 
   0 -11   8       25.82       65.93     24.67 o 
   1 -11   8        2.01       28.99     24.18 o 
   2 -11   8      979.01      971.73     46.34 o 
   3 -11   8      294.71      325.87     32.90 o 
   4 -11   8      288.16      361.71     30.58 o 
   5 -11   8      314.36      316.32     36.08 o 
  -5 -10   8       26.74       36.18     37.36 o 
  -4 -10   8       11.02       46.19     35.03 o 
  -3 -10   8        4.22       64.66     33.47 o 
  -2 -10   8      219.32      241.11     39.85 o 
  -1 -10   8       63.58       63.75     55.57 o 
   0 -10   8       67.80       69.13     24.00 o 
   1 -10   8     1274.21     1225.09     48.72 o 
   2 -10   8     1580.12     1517.68     57.39 o 
   3 -10   8       23.62       20.55     20.96 o 
   4 -10   8       48.34       44.62     22.57 o 
   5 -10   8      136.81      176.29     37.89 o 
   6 -10   8      284.74      316.12     48.14 o 
  -6  -9   8      180.62      179.83     58.71 o 
  -5  -9   8        1.22       56.12     36.09 o 
  -4  -9   8       17.34       10.35     31.53 o 
  -3  -9   8      737.07      828.32     56.42 o 
  -2  -9   8      775.49      769.97     53.94 o 
  -1  -9   8      122.89       78.95     23.28 o 
   0  -9   8      611.87      603.27     28.52 o 
   1  -9   8      539.98      526.36     31.74 o 
   2  -9   8       30.47        0.00     17.87 o 
   3  -9   8      129.02      156.93     27.79 o 
   4  -9   8        0.36        0.00     20.36 o 
   5  -9   8       24.78       34.51     27.99 o 
   6  -9   8      113.78      148.62     41.24 o 
  -6  -8   8       92.30      136.36     40.51 o 
  -5  -8   8      344.11      396.75     46.26 o 
  -4  -8   8      743.41      778.91     54.52 o 
  -3  -8   8      139.98      118.58     58.71 o 
  -2  -8   8      188.16      220.61     36.09 o 
  -1  -8   8      372.43      351.03     22.92 o 
   0  -8   8      917.08      937.86     52.87 o 
   1  -8   8     2047.39     2044.33     49.51 o 
   2  -8   8      803.09      802.86     41.58 o 
   3  -8   8     1327.15     1345.50     53.10 o 
   4  -8   8      177.45      193.85     38.86 o 
   5  -8   8       52.61       72.50     27.38 o 
   6  -8   8       15.34        2.63     83.75 o 
   7  -8   8       46.30        0.00     40.39 o 
  -7  -7   8       27.02       39.31     39.92 o 
  -6  -7   8       19.94       18.17     35.29 o 
  -5  -7   8      226.90      259.93     40.19 o 
  -4  -7   8     1560.79     1423.36     66.55 o 
  -3  -7   8     2302.63     2405.35     66.24 o 
  -2  -7   8      400.15      469.46     35.01 o 
  -1  -7   8      253.48      275.48     22.81 o 
   0  -7   8        9.62        0.00     14.68 o 
   1  -7   8     1510.54     1479.86     40.93 o 
   2  -7   8       27.70        3.45     17.01 o 
   3  -7   8        1.38       40.99     19.00 o 
   4  -7   8      766.02      745.70     34.43 o 
   5  -7   8      489.72      529.83     37.57 o 
   6  -7   8       60.87       25.18     29.28 o 
   7  -7   8       46.10       85.77     72.01 o 
  -7  -6   8        1.06        0.00     32.43 o 
  -6  -6   8      301.94      305.27     42.12 o 
  -5  -6   8       72.25       86.74     24.94 o 
  -4  -6   8       51.92       65.40     22.22 o 
  -3  -6   8     2112.09     2005.63     57.12 o 
  -2  -6   8     1352.73     1387.13     48.02 o 
  -1  -6   8      944.73      916.00     29.45 o 
   0  -6   8     1631.26     1518.72     37.91 o 
   1  -6   8       73.97       92.98     16.35 o 
   2  -6   8      439.95      427.55     24.82 o 
   3  -6   8        5.72       10.64     17.86 o 
   4  -6   8       39.60       34.74     19.48 o 
   5  -6   8       77.64      104.93     27.53 o 
   6  -6   8      294.94      270.77     35.41 o 
   7  -6   8        2.79        0.00     39.29 o 
  -7  -5   8       38.60       27.70     26.80 o 
  -6  -5   8      256.33      252.90     29.64 o 
  -5  -5   8       28.92        4.63     22.42 o 
  -4  -5   8     1114.37     1113.80     60.71 o 
  -3  -5   8      325.55      315.53     27.10 o 
  -2  -5   8     2510.74     2373.88     60.54 o 
  -1  -5   8     6420.75     6230.34    125.63 o 
   0  -5   8     1692.56     1602.36     37.64 o 
   1  -5   8     2542.62     2529.15     52.13 o 
   2  -5   8       55.77       51.82     15.81 o 
   3  -5   8      126.99      172.92     20.45 o 
   4  -5   8        1.61        0.00     23.46 o 
   5  -5   8        0.28        4.01     24.93 o 
   6  -5   8      271.68      306.51     35.41 o 
   7  -5   8      157.53      168.18     50.76 o 
  -8  -4   8        4.12       33.60     89.23 o 
  -7  -4   8       37.33       59.29     25.84 o 
  -6  -4   8        0.61        0.00     23.22 o 
  -5  -4   8     1353.00     1395.82     49.95 o 
  -4  -4   8        6.18        0.00     19.90 o 
  -3  -4   8      465.96      455.21     29.62 o 
  -2  -4   8     1008.85      932.15     38.54 o 
  -1  -4   8       11.38       39.62     17.54 o 
   0  -4   8      720.81      723.49     31.63 o 
   1  -4   8       98.97      121.68     15.50 o 
   2  -4   8     2015.49     2046.32     47.65 o 
   3  -4   8       33.95       60.16     17.49 o 
   4  -4   8       82.80       40.71     24.62 o 
   5  -4   8       12.97        7.83     25.46 o 
   6  -4   8      145.42      165.65     32.07 o 
   7  -4   8       12.12        0.00     36.48 o 
  -8  -3   8        1.71       37.25     37.60 o 
  -7  -3   8        2.11        0.00     35.78 o 
  -6  -3   8       51.15       32.48     23.04 o 
  -5  -3   8      423.28      433.80     51.33 o 
  -4  -3   8      134.77       91.76     23.47 o 
  -3  -3   8      271.80      331.10     26.94 o 
  -2  -3   8      752.31      828.22     36.82 o 
  -1  -3   8      235.58      182.97     21.35 o 
   0  -3   8      303.20      263.21     22.48 o 
   1  -3   8     1767.94     1648.04     39.66 o 
   2  -3   8      408.08      387.23     24.34 o 
   3  -3   8     1063.71     1065.14     36.09 o 
   4  -3   8       38.30       51.87     25.21 o 
   5  -3   8      143.53      135.66     44.62 o 
   6  -3   8       21.83        5.49     63.40 o 
   7  -3   8        0.48        0.00     36.48 o 
   8  -3   8        0.01        0.00     54.79 o 
  -8  -2   8       96.21       68.00     54.01 o 
  -7  -2   8      170.39      167.21     39.85 o 
  -6  -2   8        0.21       15.36     22.37 o 
  -5  -2   8      469.83      434.91     31.20 o 
  -4  -2   8      391.24      323.07     27.62 o 
  -3  -2   8      710.08      659.00     33.20 o 
  -2  -2   8     2137.61     1972.81     53.55 o 
  -1  -2   8     2250.15     2029.88     53.28 o 
   0  -2   8     2635.98     2627.58     86.55 o 
   1  -2   8     1364.32     1306.92     41.83 o 
   2  -2   8        0.41       30.39     16.71 o 
   3  -2   8        2.72       12.81     17.27 o 
   4  -2   8      503.68      500.97     45.39 o 
   5  -2   8      162.57      127.65     74.36 o 
   6  -2   8        3.67       43.05     35.42 o 
   7  -2   8       33.97       57.02     39.92 o 
   8  -2   8       29.67        9.60     42.02 o 
  -8  -1   8      122.75      187.51     46.96 o 
  -7  -1   8     1418.07     1540.43    123.67 o 
  -6  -1   8      502.33      565.73     35.07 o 
  -5  -1   8      205.64      215.36     32.68 o 
  -4  -1   8       20.50        3.67     19.62 o 
  -3  -1   8       32.65       23.98     18.70 o 
  -2  -1   8     1674.53     1599.11     51.47 o 
  -1  -1   8     3464.30     3466.06    140.19 o 
   0  -1   8     4108.36     4008.35     67.63 o 
   1  -1   8     3872.43     3688.09     77.72 o 
   2  -1   8      108.96       94.23     17.75 o 
   3  -1   8       51.94       51.78     35.22 o 
   4  -1   8       68.65       46.96     33.75 o 
   5  -1   8        1.89       75.49     34.86 o 
   6  -1   8       48.07      103.63     37.07 o 
   7  -1   8       24.42        0.00     37.59 o 
  -8   0   8        3.24        0.00     39.49 o 
  -7   0   8       35.50        3.25     36.43 o 
  -6   0   8      538.49      535.52     99.41 o 
  -5   0   8      679.22      751.69     50.61 o 
  -4   0   8      401.95      372.87     29.14 o 
  -3   0   8       44.30       50.46     19.81 o 
  -2   0   8      936.72      878.97     37.14 o 
  -1   0   8      256.69      326.43     23.75 o 
   0   0   8     1482.69     1464.31     34.01 o 
   1   0   8      963.58      950.62     29.11 o 
   2   0   8     5835.93     5865.25    111.98 o 
   3   0   8      594.81      740.82     48.14 o 
   4   0   8       29.49        0.00     32.64 o 
   5   0   8        0.37        0.00     33.21 o 
   6   0   8       28.70       56.38     36.97 o 
   7   0   8       15.97       79.84     81.41 o 
  -8   1   8        2.81        0.00     37.60 o 
  -7   1   8      144.04      129.93     39.85 o 
  -6   1   8      467.85      445.88     45.51 o 
  -5   1   8     2564.98     2502.87     87.00 o 
  -4   1   8      196.91      222.41     25.51 o 
  -3   1   8     1345.51     1213.69     62.62 o 
  -2   1   8      609.98      559.39     21.56 o 
  -1   1   8      223.45      199.60     14.83 o 
   0   1   8     1673.59     1671.21     37.37 o 
   1   1   8     3373.22     3368.20     61.01 o 
   2   1   8      231.96      204.72     18.43 o 
   3   1   8     1968.79     1955.59     75.93 o 
   4   1   8     1207.59     1167.20    168.29 o 
   5   1   8      286.03      310.44     79.06 o 
   6   1   8       52.48       66.11     38.18 o 
   7   1   8       19.00        0.00     39.67 o 
  -8   2   8      208.15      192.77     46.57 o 
  -7   2   8      265.92      210.82     43.83 o 
  -6   2   8       49.23       14.27     67.32 o 
  -5   2   8       19.23       21.94     30.46 o 
  -4   2   8      291.54      285.29     28.47 o 
  -3   2   8       71.59       99.73     17.17 o 
  -2   2   8       24.09       34.47     14.08 o 
  -1   2   8       93.00       92.92     14.44 o 
   0   2   8      861.92      812.76     28.27 o 
   1   2   8        2.70        0.00     13.36 o 
   2   2   8       14.30       17.11     15.37 o 
   3   2   8       15.08        0.00     23.11 o 
   4   2   8      171.96      217.74     39.29 o 
   5   2   8       57.81       84.54     36.53 o 
   6   2   8       49.10       61.74     39.19 o 
   7   2   8        2.96        0.00     40.30 o 
  -8   3   8       46.56       39.98     42.79 o 
  -7   3   8      314.63      357.76     58.71 o 
  -6   3   8      155.87       63.54     34.54 o 
  -5   3   8       28.64        1.24     51.66 o 
  -4   3   8      299.39      270.61     21.47 o 
  -3   3   8     1584.34     1696.60     41.22 o 
  -2   3   8      103.04      104.23     16.84 o 
  -1   3   8       35.51       10.88     14.01 o 
   0   3   8      771.97      801.64     28.48 o 
   1   3   8      233.39      204.40     18.83 o 
   2   3   8        1.75       13.82     18.16 o 
   3   3   8        6.84       69.01     24.93 o 
   4   3   8       18.21       55.54     30.80 o 
   5   3   8       41.46       28.02     39.81 o 
   6   3   8       65.29       43.26     76.24 o 
   7   3   8        8.54       37.86     42.74 o 
  -8   4   8      281.46      138.14     86.10 o 
  -7   4   8      276.85      199.44     45.86 o 
  -6   4   8     2027.68     1910.69     83.10 o 
  -5   4   8      603.93      598.21     35.48 o 
  -4   4   8      142.97      134.84     23.71 o 
  -3   4   8      305.53      336.71     26.02 o 
  -2   4   8       16.63       11.79     16.78 o 
  -1   4   8       27.68       21.02     16.18 o 
   0   4   8       35.59       60.12     16.78 o 
   1   4   8       62.72       49.91     18.98 o 
   2   4   8      515.35      511.14     26.83 o 
   3   4   8      281.64      216.22     29.75 o 
   4   4   8       92.69       64.28     29.13 o 
   5   4   8       20.11       16.57     29.80 o 
   6   4   8        6.11        0.59     36.76 o 
   7   4   8        2.17        0.00     35.23 o 
  -8   5   8       35.64        0.00     42.12 o 
  -7   5   8      203.38      177.77     46.88 o 
  -6   5   8      285.99      290.83     80.62 o 
  -5   5   8     3264.96     3462.37    110.17 o 
  -4   5   8      503.60      505.20     33.06 o 
  -3   5   8     1857.62     1850.53     46.06 o 
  -2   5   8     2440.56     2528.00     54.90 o 
  -1   5   8       12.68        0.00     17.17 o 
   0   5   8     1249.00     1184.94     42.71 o 
   1   5   8        0.91        0.00     17.50 o 
   2   5   8       44.05       75.88     26.76 o 
   3   5   8      177.56      197.94     29.49 o 
   4   5   8      257.37      235.36     34.19 o 
   5   5   8       13.69       42.13     31.44 o 
   6   5   8       27.69        0.94     32.83 o 
  -7   6   8       45.70       63.09     42.80 o 
  -6   6   8        1.71        7.41     36.43 o 
  -5   6   8      350.94      365.79     40.71 o 
  -4   6   8      979.43     1041.01     45.41 o 
  -3   6   8      116.04      120.60     25.85 o 
  -2   6   8     1110.27     1100.21     38.38 o 
  -1   6   8     1033.96      960.20     36.14 o 
   0   6   8       38.38       27.62     19.76 o 
   1   6   8       12.88       25.95     19.98 o 
   2   6   8       78.21       69.22     25.02 o 
   3   6   8        2.16       24.67     25.78 o 
   4   6   8       22.70       17.79     28.25 o 
   5   6   8       27.34       25.17     31.71 o 
   6   6   8        5.92       14.69     43.05 o 
  -7   7   8        6.41        0.00     40.51 o 
  -6   7   8      197.50      150.82     31.67 o 
  -5   7   8        1.77        0.00     36.34 o 
  -4   7   8       20.36        0.00     24.20 o 
  -3   7   8      931.34     1114.48     47.07 o 
  -2   7   8     1897.03     2114.82     52.72 o 
  -1   7   8     4401.69     4388.72     97.39 o 
   0   7   8     1228.85     1239.67     41.85 o 
   1   7   8      447.82      434.97     28.34 o 
   2   7   8      155.03      127.15     27.59 o 
   3   7   8       71.51       36.65     26.54 o 
   4   7   8        1.60        3.43     29.37 o 
   5   7   8        0.26       32.37     41.50 o 
  -6   8   8      315.29      378.49     38.65 o 
  -5   8   8        3.69        0.00     39.72 o 
  -4   8   8       32.62       90.72     37.66 o 
  -3   8   8      198.56      224.57     30.07 o 
  -2   8   8       28.68        0.00     52.82 o 
  -1   8   8      407.43      462.27     29.83 o 
   0   8   8       23.81        0.18     23.10 o 
   1   8   8      156.14      100.59     23.01 o 
   2   8   8        2.05       33.25     26.32 o 
   3   8   8       11.41       27.40     35.42 o 
   4   8   8       22.25       31.31     38.74 o 
   5   8   8        2.37       23.67     41.41 o 
  -6   9   8        0.45        0.00     30.31 o 
  -5   9   8      241.06      294.22     35.76 o 
  -4   9   8      135.86      252.85     47.79 o 
  -3   9   8      114.93       91.66     40.42 o 
  -2   9   8       32.22        5.68     26.69 o 
  -1   9   8      171.69      212.70     35.93 o 
   0   9   8       90.57      109.74     24.36 o 
   1   9   8       53.47       45.50     28.28 o 
   2   9   8      139.26      158.08     73.58 o 
   3   9   8       12.17       38.12     41.49 o 
   4   9   8        5.68       31.14     40.30 o 
  -5  10   8        6.70        9.56     30.94 o 
  -4  10   8      157.83      142.06     36.25 o 
  -3  10   8      108.22      181.30     44.95 o 
  -2  10   8       28.16       23.32     28.36 o 
  -1  10   8      656.30      652.38     41.59 o 
   0  10   8        3.54        0.00     27.90 o 
   1  10   8       91.63       38.02     29.52 o 
   2  10   8        0.01       18.83     38.70 o 
   3  10   8        2.70        3.30     39.80 o 
  -4  11   8      189.02      157.05     34.92 o 
  -3  11   8      513.70      585.17     43.82 o 
  -2  11   8      139.95      169.20     45.86 o 
  -1  11   8      404.85      398.39     57.92 o 
   0  11   8      469.34      490.12     43.88 o 
   1  11   8        2.75        0.00     35.37 o 
   2  11   8       72.83       71.16     41.50 o 
  -3  12   8        2.56       60.07     62.62 o 
  -2  12   8      111.74       94.45     44.01 o 
  -1  12   8        5.63       24.72     53.23 o 
   0  12   8       62.92      149.17     43.91 o 
  -2 -13   9        1.43        0.00     39.44 o 
  -1 -13   9       36.28       17.75     38.36 o 
   0 -13   9       37.28       20.11     77.49 o 
   1 -13   9      864.05      991.86     67.91 o 
   2 -13   9      201.70      284.36     48.37 o 
   3 -13   9      195.51      198.26     34.37 o 
  -3 -12   9        6.75        0.00     37.99 o 
  -2 -12   9      302.10      268.07     46.98 o 
  -1 -12   9      184.67      132.02     39.44 o 
   0 -12   9        8.04        0.00     34.26 o 
   1 -12   9       38.25      123.30     39.80 o 
   2 -12   9      289.90      351.03     63.92 o 
   3 -12   9       88.75       75.34     29.41 o 
   4 -12   9       95.00       82.71     35.73 o 
  -4 -11   9       95.19      166.10     44.38 o 
  -3 -11   9      229.36      302.71     47.38 o 
  -2 -11   9       27.05       40.50     37.20 o 
  -1 -11   9        2.49       13.79     39.14 o 
   0 -11   9        3.69       57.03     61.05 o 
   1 -11   9       64.37       23.90     32.99 o 
   2 -11   9      134.18       97.21     27.10 o 
   3 -11   9      230.31      277.39     68.19 o 
   4 -11   9      197.07      191.92     32.31 o 
   5 -11   9      242.51      189.24     40.56 o 
  -5 -10   9        5.80        0.00     35.61 o 
  -4 -10   9      326.22      273.20     65.75 o 
  -3 -10   9      579.88      542.02     54.12 o 
  -2 -10   9      546.17      543.87     51.46 o 
  -1 -10   9      343.58      346.45     88.45 o 
   0 -10   9      289.28      255.65     40.78 o 
   1 -10   9       14.80        0.00     30.43 o 
   2 -10   9        1.70        0.99     19.27 o 
   3 -10   9       33.80       24.57     21.62 o 
   4 -10   9      358.90      375.01     30.95 o 
   5 -10   9      103.76       81.41     38.74 o 
  -5  -9   9       24.00       33.05     37.06 o 
  -4  -9   9       27.44        8.72     59.49 o 
  -3  -9   9      223.10      245.90     42.49 o 
  -2  -9   9       37.42       44.42     42.27 o 
  -1  -9   9      257.15      303.83     41.49 o 
   0  -9   9      900.10      917.82     43.51 o 
   1  -9   9        1.48        1.05     17.70 o 
   2  -9   9        1.99       10.47     18.74 o 
   3  -9   9      386.05      393.58     28.44 o 
   4  -9   9      901.45      956.29     68.40 o 
   5  -9   9       10.27       19.30     29.10 o 
   6  -9   9       13.27        0.00     37.44 o 
  -6  -8   9       29.98       45.40     38.22 o 
  -5  -8   9      112.94      125.64     50.10 o 
  -4  -8   9      244.03      263.86     41.75 o 
  -3  -8   9       22.39        0.00     30.06 o 
  -2  -8   9      321.68      342.06     28.97 o 
  -1  -8   9     2573.44     2482.66     67.33 o 
   0  -8   9     1568.16     1600.09     65.72 o 
   1  -8   9     1047.10      949.29     51.07 o 
   2  -8   9       16.72       28.43     18.87 o 
   3  -8   9      695.05      683.10     33.09 o 
   4  -8   9      180.79      159.29     24.89 o 
   5  -8   9       15.46        0.00     29.20 o 
   6  -8   9        0.18       62.22     38.32 o 
  -6  -7   9       51.93        3.23     35.29 o 
  -5  -7   9       16.41        0.00     33.30 o 
  -4  -7   9       80.51       51.21     33.81 o 
  -3  -7   9      549.95      625.00     47.14 o 
  -2  -7   9     1394.73     1371.53     87.78 o 
  -1  -7   9       99.81      137.19     24.32 o 
   0  -7   9       32.67       41.56     22.16 o 
   1  -7   9      854.52      797.80     39.09 o 
   2  -7   9     1803.88     1771.93     47.57 o 
   3  -7   9      600.17      603.62     31.57 o 
   4  -7   9      168.94      131.94     27.19 o 
   5  -7   9      180.09      218.71     32.63 o 
   6  -7   9       17.84       18.56     30.01 o 
   7  -7   9        1.96        0.00     40.91 o 
  -7  -6   9       11.26       40.09     37.64 o 
  -6  -6   9        6.23        0.00     34.46 o 
  -5  -6   9      147.43      151.97     27.94 o 
  -4  -6   9        1.01       23.25     22.98 o 
  -3  -6   9      152.05      155.77     25.27 o 
  -2  -6   9     1735.89     1717.87     54.57 o 
  -1  -6   9     2609.26     2652.34     68.20 o 
   0  -6   9      157.23      163.19     24.38 o 
   1  -6   9       32.56       36.01     16.13 o 
   2  -6   9       12.41       31.70     18.00 o 
   3  -6   9     2123.49     2181.39     54.45 o 
   4  -6   9      291.77      307.73     34.47 o 
   5  -6   9       73.99       37.63     76.37 o 
   6  -6   9       37.55       25.39     30.26 o 
   7  -6   9       60.16        0.00     37.64 o 
  -7  -5   9       80.69       95.83     35.34 o 
  -6  -5   9       88.97       82.25     27.21 o 
  -5  -5   9      131.27       96.08     26.36 o 
  -4  -5   9     1174.65     1169.09     46.71 o 
  -3  -5   9      297.21      290.54     36.75 o 
  -2  -5   9       47.49       38.35     21.59 o 
  -1  -5   9     2040.67     1956.36     57.65 o 
   0  -5   9     1877.22     1847.53     55.73 o 
   1  -5   9      987.82      980.35     41.02 o 
   2  -5   9      919.45      940.42     35.68 o 
   3  -5   9        0.11       18.34     18.41 o 
   4  -5   9      241.04      247.55     49.49 o 
   5  -5   9       60.87       56.14     27.80 o 
   6  -5   9       38.23       73.75     36.20 o 
   7  -5   9        0.07        0.00     38.70 o 
  -7  -4   9       90.91       84.28     29.46 o 
  -6  -4   9      213.64      218.59     31.15 o 
  -5  -4   9      460.92      474.15     63.42 o 
  -4  -4   9      159.75      101.48     24.15 o 
  -3  -4   9        8.89        0.00     20.73 o 
  -2  -4   9     1992.43     1837.62     59.71 o 
  -1  -4   9      582.48      605.16     33.75 o 
   0  -4   9     2246.22     2146.14     59.45 o 
   1  -4   9     6072.34     5963.17     99.33 o 
   2  -4   9      897.78      926.76     35.42 o 
   3  -4   9     1328.91     1417.95     43.48 o 
   4  -4   9      110.00       84.61     26.72 o 
   5  -4   9      147.61      111.34     29.26 o 
   6  -4   9        2.74       51.73     52.44 o 
   7  -4   9        5.25       36.84     40.39 o 
  -7  -3   9       17.46        0.00     27.15 o 
  -6  -3   9      348.59      321.58     43.02 o 
  -5  -3   9        6.09        2.44     21.85 o 
  -4  -3   9      488.39      533.73     56.11 o 
  -3  -3   9      832.47      863.22     40.35 o 
  -2  -3   9       90.52       97.90     22.14 o 
  -1  -3   9       68.98       75.63     20.91 o 
   0  -3   9      293.71      331.72     27.13 o 
   1  -3   9       23.76       22.19     19.75 o 
   2  -3   9      832.31      836.47     64.69 o 
   3  -3   9      256.53      284.34     43.83 o 
   4  -3   9      689.37      730.13     53.10 o 
   5  -3   9        2.13        8.39     35.37 o 
   6  -3   9        1.43        0.00     36.53 o 
   7  -3   9       11.52        0.00     48.53 o 
  -8  -2   9        7.89       52.10     40.62 o 
  -7  -2   9        2.32       91.79     37.90 o 
  -6  -2   9      205.45      249.42     29.99 o 
  -5  -2   9      308.26      316.71     30.09 o 
  -4  -2   9      135.33      141.64     35.25 o 
  -3  -2   9     2808.82     2691.00     68.99 o 
  -2  -2   9      182.77      183.97     24.39 o 
  -1  -2   9        3.37        0.00     18.57 o 
   0  -2   9       22.52       16.73     17.72 o 
   1  -2   9      162.37      195.50     23.08 o 
   2  -2   9      363.82      383.27     27.53 o 
   3  -2   9     1374.78     1517.91    136.20 o 
   4  -2   9      207.11      208.28     38.74 o 
   5  -2   9      420.32      452.47     47.60 o 
   6  -2   9       49.81       62.98     48.53 o 
   7  -2   9       50.24       62.44     42.61 o 
  -8  -1   9      415.94      410.26     52.27 o 
  -7  -1   9      588.18      556.77     92.36 o 
  -6  -1   9      251.56      245.87     31.20 o 
  -5  -1   9      324.48      324.68     58.82 o 
  -4  -1   9      215.42      229.98     29.49 o 
  -3  -1   9      241.90      238.40     26.58 o 
  -2  -1   9        5.84        0.00     18.86 o 
  -1  -1   9       18.09       17.11     18.32 o 
   0  -1   9      242.60      159.68     21.59 o 
   1  -1   9      278.82      231.63     24.18 o 
   2  -1   9      557.84      571.56     31.27 o 
   3  -1   9      174.59      199.76     53.23 o 
   4  -1   9       61.33       77.43     35.86 o 
   5  -1   9       16.17        7.04     35.42 o 
   6  -1   9      106.86      155.41     42.61 o 
   7  -1   9       54.81       31.37     42.02 o 
  -8   0   9      144.27      153.49     44.74 o 
  -7   0   9       26.84       27.56     37.20 o 
  -6   0   9      314.50      240.26     41.37 o 
  -5   0   9     3394.64     3256.63     79.32 o 
  -4   0   9      982.78     1029.91     45.24 o 
  -3   0   9     1124.34     1177.05     61.69 o 
  -2   0   9      237.36      256.30     25.45 o 
  -1   0   9       81.17      106.56     27.33 o 
   0   0   9        0.09        9.67     12.43 o 
   1   0   9      611.46      604.97     25.46 o 
   2   0   9      374.83      394.01     43.43 o 
   3   0   9      395.69      437.05     61.84 o 
   4   0   9        6.53        0.00     33.21 o 
   5   0   9        8.30        0.00     34.86 o 
   6   0   9        0.56       14.70     57.92 o 
   7   0   9        0.49        0.00     64.97 o 
  -8   1   9       68.17       47.26     43.25 o 
  -7   1   9      379.70      309.54     47.01 o 
  -6   1   9      200.81      210.00     40.62 o 
  -5   1   9       96.57       97.25     46.54 o 
  -4   1   9     1674.99     1604.91     52.80 o 
  -3   1   9     2197.63     2211.61     61.12 o 
  -2   1   9      648.29      609.93     44.79 o 
  -1   1   9      136.94      166.96     22.28 o 
   0   1   9      973.40      940.76     29.93 o 
   1   1   9      594.33      618.63     26.02 o 
   2   1   9      278.38      250.13     20.81 o 
   3   1   9      124.11      156.23     27.45 o 
   4   1   9      890.40      810.77     55.89 o 
   5   1   9       68.84       99.37     38.18 o 
   6   1   9       23.44       61.05     39.85 o 
   7   1   9        0.76       76.79     44.24 o 
  -8   2   9       26.98       36.37     75.93 o 
  -7   2   9      102.29       33.32     62.62 o 
  -6   2   9      151.98      184.41     40.24 o 
  -5   2   9     1093.64     1065.49     64.18 o 
  -4   2   9     1840.58     1830.03     70.47 o 
  -3   2   9     4468.34     4303.56    137.25 o 
  -2   2   9      927.27      938.70     41.31 o 
  -1   2   9     1905.74     1707.09     40.53 o 
   0   2   9      916.65      852.82     29.89 o 
   1   2   9       18.96       25.42     15.63 o 
   2   2   9      333.46      344.08     29.80 o 
   3   2   9      752.71      670.90     39.62 o 
   4   2   9        6.25        0.00     26.18 o 
   5   2   9      251.04      318.65     87.67 o 
   6   2   9      168.80      254.37     67.32 o 
   7   2   9       29.71       37.40     44.74 o 
  -7   3   9       12.06        0.00     43.83 o 
  -6   3   9       82.96       22.88     43.05 o 
  -5   3   9       78.74       80.51     34.54 o 
  -4   3   9      724.39      699.44     37.71 o 
  -3   3   9       25.65        9.26     21.91 o 
  -2   3   9     1479.68     1501.58     40.13 o 
  -1   3   9     1038.96     1011.04     33.23 o 
   0   3   9      141.69      132.28     18.60 o 
   1   3   9      144.48      129.15     19.62 o 
   2   3   9       57.59       78.60     24.30 o 
   3   3   9       12.48       32.68     25.45 o 
   4   3   9        5.16        0.00     28.45 o 
   5   3   9        1.13       15.40     30.65 o 
   6   3   9        5.44        0.00     33.04 o 
  -7   4   9        7.39       15.06     39.85 o 
  -6   4   9       71.27       81.41     37.99 o 
  -5   4   9       17.89        0.00     32.53 o 
  -4   4   9       10.81        0.00     28.53 o 
  -3   4   9      272.36      309.88     29.39 o 
  -2   4   9       96.96       87.81     19.66 o 
  -1   4   9     2616.57     2595.81     55.27 o 
   0   4   9      879.38      875.47     33.21 o 
   1   4   9      457.15      456.65     38.64 o 
   2   4   9      968.71      933.46     41.94 o 
   3   4   9        4.63       25.52     25.54 o 
   4   4   9       52.64       18.37     28.25 o 
   5   4   9        8.04        0.00     30.32 o 
   6   4   9        8.60       60.66     34.64 o 
  -7   5   9      140.55      102.06     44.27 o 
  -6   5   9      390.95      331.86     69.66 o 
  -5   5   9       57.89       74.82     37.20 o 
  -4   5   9     1822.79     1966.38    154.20 o 
  -3   5   9      399.99      446.15     27.51 o 
  -2   5   9      131.96      159.93     21.78 o 
  -1   5   9       32.31        9.88     18.81 o 
   0   5   9      375.73      411.49     26.64 o 
   1   5   9      147.20      154.71     25.53 o 
   2   5   9      126.55      112.25     26.22 o 
   3   5   9       32.87       69.05     27.35 o 
   4   5   9        2.36       18.18     28.84 o 
   5   5   9       21.09        0.00     31.44 o 
   6   5   9        1.98        0.00     33.99 o 
  -7   6   9       54.39       31.31     61.84 o 
  -6   6   9       20.08       54.83     39.85 o 
  -5   6   9      191.76      208.40     41.75 o 
  -4   6   9       73.95       97.56     35.73 o 
  -3   6   9     2414.39     2591.45     68.94 o 
  -2   6   9      115.67      110.69     21.91 o 
  -1   6   9      135.06      146.10     22.45 o 
   0   6   9      529.62      474.94     28.66 o 
   1   6   9       38.61       60.49     21.13 o 
   2   6   9       61.29       42.08     24.18 o 
   3   6   9       49.05       64.78     27.45 o 
   4   6   9       11.76        6.57     29.80 o 
   5   6   9        0.21        0.00     47.60 o 
  -6   7   9      103.57       61.96     40.51 o 
  -5   7   9      163.60      235.22     44.01 o 
  -4   7   9       89.29      122.44     30.18 o 
  -3   7   9      279.42      264.06     39.23 o 
  -2   7   9      569.64      601.87     31.91 o 
  -1   7   9      129.37       71.08     21.59 o 
   0   7   9      270.43      278.06     26.27 o 
   1   7   9      246.28      210.94     30.50 o 
   2   7   9        0.90        0.00     33.43 o 
   3   7   9        3.53       21.08     28.04 o 
   4   7   9        6.17       27.61     30.07 o 
   5   7   9        2.31        0.00     40.91 o 
  -6   8   9      907.90      723.08     62.81 o 
  -5   8   9      223.21      148.96     93.93 o 
  -4   8   9      695.71      703.48     82.79 o 
  -3   8   9      171.28      236.22     32.07 o 
  -2   8   9        3.95       17.31     25.83 o 
  -1   8   9      641.21      681.40     34.45 o 
   0   8   9      807.49      820.73     37.19 o 
   1   8   9     1278.65     1237.21     50.67 o 
   2   8   9      324.04      322.27     34.50 o 
   3   8   9      102.31       97.06     39.85 o 
   4   8   9       18.64        0.00     39.85 o 
  -5   9   9       49.30       21.30     39.37 o 
  -4   9   9       14.68       71.33     30.26 o 
  -3   9   9      173.62      137.50     31.55 o 
  -2   9   9       91.64       58.44     28.62 o 
  -1   9   9        6.13        8.94     23.71 o 
   0   9   9        4.38        0.00     22.63 o 
   1   9   9      229.17      179.48     40.91 o 
   2   9   9       17.28        0.00     35.96 o 
   3   9   9       61.31       69.65     41.50 o 
  -4  10   9      328.91      379.91     48.46 o 
  -3  10   9        1.40        0.00     27.78 o 
  -2  10   9        7.53       11.69     29.16 o 
  -1  10   9       58.76        0.00     36.86 o 
   0  10   9       48.99       30.75     30.86 o 
   1  10   9      145.85      157.39     39.85 o 
   2  10   9      119.90      155.02     43.13 o 
  -3  11   9       70.15       67.53     36.85 o 
  -2  11   9        0.07       13.52     42.09 o 
  -1  11   9        0.03        3.37     38.36 o 
   0  11   9       44.76       52.87     35.51 o 
   1  11   9      119.89      109.77     41.41 o 
  -1 -13  10      266.55      201.10     48.67 o 
   0 -13  10      119.26      155.51     45.69 o 
   1 -13  10       50.15       81.93     43.13 o 
   2 -13  10       29.02        0.00     39.80 o 
  -3 -12  10       48.63       57.34     42.49 o 
  -2 -12  10        7.22        0.11     58.71 o 
  -1 -12  10      209.93      157.75     44.33 o 
   0 -12  10      164.00      105.88     42.35 o 
   1 -12  10      137.76      154.45     43.71 o 
   2 -12  10        1.06        0.00     37.59 o 
   3 -12  10      419.09      485.03     54.11 o 
  -4 -11  10       58.90       68.01     49.31 o 
  -3 -11  10       16.56       11.11     39.05 o 
  -2 -11  10      119.52      108.98     39.85 o 
  -1 -11  10       47.71       57.37     37.44 o 
   0 -11  10      950.41      971.96     65.98 o 
   1 -11  10      609.52      616.28     56.16 o 
   2 -11  10      130.33      165.63     41.41 o 
   3 -11  10      272.13      227.41     43.17 o 
   4 -11  10       34.00       90.79     32.18 o 
  -4 -10  10      108.88       58.46     41.67 o 
  -3 -10  10      731.85      731.59     60.93 o 
  -2 -10  10      230.72      287.23     44.33 o 
  -1 -10  10      416.50      454.54     54.79 o 
   0 -10  10       56.10      102.96     37.89 o 
   1 -10  10        7.10       30.98     41.49 o 
   2 -10  10       90.77      103.23     29.01 o 
   3 -10  10       98.85      157.71     31.02 o 
   4 -10  10      214.50      215.86     32.83 o 
   5 -10  10       16.29       24.14     49.97 o 
  -5  -9  10       39.95       11.83     39.12 o 
  -4  -9  10       18.12       28.52     37.23 o 
  -3  -9  10      114.21      143.05     37.99 o 
  -2  -9  10      817.36      763.26     65.75 o 
  -1  -9  10      933.15      994.11     64.41 o 
   0  -9  10      423.38      468.65     34.80 o 
   1  -9  10      338.64      458.59     67.13 o 
   2  -9  10      141.20       98.35     27.53 o 
   3  -9  10       65.15       57.93     22.11 o 
   4  -9  10        2.88        6.27     27.39 o 
   5  -9  10       96.77      104.48     32.62 o 
  -6  -8  10       24.39       10.38     40.51 o 
  -5  -8  10       94.71      123.69     43.13 o 
  -4  -8  10        9.87       30.61     44.62 o 
  -3  -8  10       10.78       40.01     33.10 o 
  -2  -8  10       40.70       21.09     22.63 o 
  -1  -8  10      272.61      291.71     34.56 o 
   0  -8  10      159.10      211.15     28.21 o 
   1  -8  10      456.20      562.05     37.55 o 
   2  -8  10      862.77      876.43     45.33 o 
   3  -8  10       14.17        9.17     20.60 o 
   4  -8  10        2.99        5.63     26.43 o 
   5  -8  10       76.02       49.97     31.19 o 
   6  -8  10      335.80      321.30     47.69 o 
  -6  -7  10      638.93      680.68     97.84 o 
  -5  -7  10      381.86      392.93     49.17 o 
  -4  -7  10       15.90        0.00     32.67 o 
  -3  -7  10       44.91        6.79     22.65 o 
  -2  -7  10       93.08       86.92     24.66 o 
  -1  -7  10       51.08       44.70     23.82 o 
   0  -7  10      714.92      768.11     41.15 o 
   1  -7  10     3031.14     2987.67     78.55 o 
   2  -7  10      956.09     1069.77     48.35 o 
   3  -7  10      992.72     1182.48     44.97 o 
   4  -7  10       21.18       48.76     27.17 o 
   5  -7  10      228.55      261.75     35.41 o 
   6  -7  10      109.41       93.20     33.99 o 
  -6  -6  10        3.05       23.40     36.98 o 
  -5  -6  10        4.10        0.00     29.37 o 
  -4  -6  10        3.53        9.67     29.09 o 
  -3  -6  10       44.72       72.40     23.85 o 
  -2  -6  10        9.72        0.00     30.60 o 
  -1  -6  10      182.94      176.71     26.94 o 
   0  -6  10     1081.39     1116.45     50.24 o 
   1  -6  10       45.00       55.94     34.96 o 
   2  -6  10       20.13       38.42     24.96 o 
   3  -6  10      676.41      716.49     34.00 o 
   4  -6  10     1010.76     1048.90     49.22 o 
   5  -6  10      126.55      134.64     56.82 o 
   6  -6  10       34.22       49.76     32.35 o 
  -7  -5  10        9.25        0.00     37.06 o 
  -6  -5  10        0.25        1.39     29.93 o 
  -5  -5  10       16.40        0.00     26.96 o 
  -4  -5  10      155.32      168.73     32.39 o 
  -3  -5  10     1076.02     1073.69     46.39 o 
  -2  -5  10      452.37      450.56     36.83 o 
  -1  -5  10       47.86       54.37     23.46 o 
   0  -5  10      261.59      264.04     28.97 o 
   1  -5  10      865.07      969.42     44.41 o 
   2  -5  10        2.20        0.00     18.03 o 
   3  -5  10       10.05        0.00     18.85 o 
   4  -5  10       10.31        2.09     25.80 o 
   5  -5  10     1004.28     1003.01     54.13 o 
   6  -5  10      224.11      219.94     46.45 o 
  -7  -4  10      370.68      376.99     37.90 o 
  -6  -4  10      425.21      442.54     37.19 o 
  -5  -4  10      223.27      204.41     29.64 o 
  -4  -4  10      300.24      335.87     32.24 o 
  -3  -4  10      338.07      328.58     30.40 o 
  -2  -4  10     3470.71     3171.06     78.21 o 
  -1  -4  10       72.96       83.37     24.38 o 
   0  -4  10       64.94       31.81     22.32 o 
   1  -4  10      306.26      296.18     28.92 o 
   2  -4  10      640.71      681.98     37.67 o 
   3  -4  10      236.22      189.37     44.62 o 
   4  -4  10      124.20      129.50     38.18 o 
   5  -4  10        7.96       28.61     38.18 o 
   6  -4  10       68.55       90.03     42.61 o 
   7  -4  10       40.80       23.02     41.50 o 
  -7  -3  10      119.50       89.23     49.31 o 
  -6  -3  10      388.22      407.73     36.67 o 
  -5  -3  10      595.53      573.35     37.95 o 
  -4  -3  10      693.95      649.36     38.32 o 
  -3  -3  10      729.03      646.66     37.77 o 
  -2  -3  10       86.13       90.52     24.29 o 
  -1  -3  10      157.38      188.21     26.09 o 
   0  -3  10      687.90      656.15     36.40 o 
   1  -3  10       66.44       64.73     23.11 o 
   2  -3  10      333.84      381.75     42.75 o 
   3  -3  10     1568.85     1607.24    137.76 o 
   4  -3  10      101.22      119.44     37.07 o 
   5  -3  10      199.79      190.96     57.92 o 
   6  -3  10       14.82       36.79     42.06 o 
   7  -3  10       75.61        3.67     41.50 o 
  -7  -2  10        3.19       39.32     37.99 o 
  -6  -2  10      245.12      179.38     31.81 o 
  -5  -2  10      180.08      199.66     28.94 o 
  -4  -2  10     1958.83     1892.11     60.19 o 
  -3  -2  10       71.36       68.49     24.31 o 
  -2  -2  10     1619.71     1665.93     54.68 o 
  -1  -2  10      190.71      266.07     27.65 o 
   0  -2  10       11.13       17.85     20.90 o 
   1  -2  10       25.31       39.17     21.35 o 
   2  -2  10      122.32      140.25     24.94 o 
   3  -2  10       18.88       60.08     33.75 o 
   4  -2  10      190.41      196.33     41.50 o 
   5  -2  10       56.51      110.80     39.80 o 
   6  -2  10       56.74       55.50     41.50 o 
   7  -2  10        0.22        7.58     42.61 o 
  -7  -1  10       13.26        4.76     38.36 o 
  -6  -1  10        8.38       11.99     34.95 o 
  -5  -1  10      189.92      171.48     26.17 o 
  -4  -1  10     1229.90     1317.01     51.92 o 
  -3  -1  10     1845.36     1800.70     56.51 o 
  -2  -1  10     1188.01     1193.58     47.86 o 
  -1  -1  10     4489.04     4205.68     91.01 o 
   0  -1  10      831.20      896.27     40.10 o 
   1  -1  10       73.87       50.66     21.06 o 
   2  -1  10      180.40      222.51     25.83 o 
   3  -1  10      195.32      199.02     38.74 o 
   4  -1  10       73.47       72.48     37.07 o 
   5  -1  10      267.80      301.09     79.06 o 
   6  -1  10       12.64       62.62     42.06 o 
   7  -1  10       49.01       34.89     44.82 o 
  -7   0  10      102.08       71.07     40.19 o 
  -6   0  10      756.15      596.82     54.12 o 
  -5   0  10      431.78      410.14     34.06 o 
  -4   0  10       76.14       86.96     25.87 o 
  -3   0  10      714.74      686.61     38.54 o 
  -2   0  10     1363.29     1268.34     47.70 o 
  -1   0  10       25.53       23.40     21.34 o 
   0   0  10      179.01      146.80     23.59 o 
   1   0  10      139.20      145.85     23.57 o 
   2   0  10       25.65       38.57     22.76 o 
   3   0  10        4.81       11.73     46.96 o 
   4   0  10       29.39        2.42     59.49 o 
   5   0  10       20.41       11.47    118.98 o 
   6   0  10       16.59        0.00     75.14 o 
  -7   1  10       68.65       31.70     39.05 o 
  -6   1  10       67.87       60.56     38.32 o 
  -5   1  10       40.44       66.87     57.92 o 
  -4   1  10       50.78       53.72     24.76 o 
  -3   1  10     2255.48     2141.63     65.30 o 
  -2   1  10      357.40      371.56     58.06 o 
  -1   1  10     3024.17     3099.15     86.09 o 
   0   1  10      827.13      880.70     45.97 o 
   1   1  10      477.11      459.42     24.71 o 
   2   1  10      532.51      562.96     34.52 o 
   3   1  10        0.99       27.84     25.46 o 
   4   1  10        5.58       39.35     36.33 o 
   5   1  10        6.19        0.00     36.48 o 
   6   1  10        0.52        2.27     40.39 o 
  -7   2  10       63.58       78.82     45.40 o 
  -6   2  10      109.97      111.76     87.67 o 
  -5   2  10      527.73      460.40     46.64 o 
  -4   2  10      232.34      265.28     29.58 o 
  -3   2  10       52.09       31.44     23.63 o 
  -2   2  10      844.23      878.37     41.19 o 
  -1   2  10     1535.08     1440.60     50.56 o 
   0   2  10      118.00      135.00     33.86 o 
   1   2  10        1.22       15.26     16.62 o 
   2   2  10      677.89      744.02     39.10 o 
   3   2  10      642.21      629.21     43.14 o 
   4   2  10        2.76        5.27     27.41 o 
   5   2  10        0.98        0.00     31.73 o 
   6   2  10       58.87       62.38     33.42 o 
  -7   3  10      285.55      217.89     67.32 o 
  -6   3  10      192.01      172.01     42.49 o 
  -5   3  10      274.51      232.71     41.37 o 
  -4   3  10      147.32      177.51     35.86 o 
  -3   3  10     1446.10     1381.67     51.10 o 
  -2   3  10     1252.63     1320.18     49.08 o 
  -1   3  10     1651.32     1489.24     52.41 o 
   0   3  10      363.99      400.15     24.94 o 
   1   3  10      374.34      392.84     25.56 o 
   2   3  10      160.74      175.48     27.45 o 
   3   3  10       28.45       62.08     27.08 o 
   4   3  10        0.35        0.00     31.59 o 
   5   3  10       39.52       68.16     32.18 o 
   6   3  10        8.41       78.10     36.40 o 
  -7   4  10       32.40       34.52     41.75 o 
  -6   4  10       78.25        9.86     66.53 o 
  -5   4  10       52.93       38.17     35.66 o 
  -4   4  10        8.82       25.22     30.76 o 
  -3   4  10       11.78        0.00     30.93 o 
  -2   4  10      845.52      938.89     43.91 o 
  -1   4  10        9.73        0.00     29.63 o 
   0   4  10      844.14      827.77     33.59 o 
   1   4  10      537.49      472.51     28.03 o 
   2   4  10       11.98        0.00     45.31 o 
   3   4  10       52.16       77.69     31.13 o 
   4   4  10       12.74       30.07     29.80 o 
   5   4  10        0.30        0.00     32.23 o 
  -7   5  10      749.61      569.23     61.59 o 
  -6   5  10      420.80      449.72     61.05 o 
  -5   5  10      415.87      275.12     44.27 o 
  -4   5  10      983.59      932.13     60.18 o 
  -3   5  10      362.31      286.99     39.85 o 
  -2   5  10        8.37        0.00     23.08 o 
  -1   5  10      594.76      595.47     30.37 o 
   0   5  10      345.36      355.18     26.00 o 
   1   5  10     1012.02     1058.66     39.26 o 
   2   5  10      476.79      511.23     35.55 o 
   3   5  10      128.84      161.50     34.38 o 
   4   5  10      235.35      190.06     34.85 o 
   5   5  10        3.22       54.11     36.00 o 
  -6   6  10      171.75      155.25     43.43 o 
  -5   6  10       11.58       22.06     36.09 o 
  -4   6  10       76.98       80.07     36.86 o 
  -3   6  10      179.62      148.93     36.48 o 
  -2   6  10      500.25      566.33     37.58 o 
  -1   6  10       66.76       51.58     20.97 o 
   0   6  10      424.67      448.10     39.09 o 
   1   6  10        4.33        0.00     23.59 o 
   2   6  10      283.14      311.37     31.90 o 
   3   6  10       98.76      100.73     34.93 o 
   4   6  10       42.27       23.98     37.15 o 
   5   6  10       14.27        3.01     42.83 o 
  -6   7  10       32.22        0.00     40.70 o 
  -5   7  10       20.86       11.65     39.12 o 
  -4   7  10      179.59      223.97     61.84 o 
  -3   7  10       12.50       35.03     59.49 o 
  -2   7  10       98.43       58.39     26.75 o 
  -1   7  10      405.90      370.83     28.83 o 
   0   7  10       17.38       11.41     21.56 o 
   1   7  10      115.41       81.34     35.04 o 
   2   7  10       14.81       21.31     27.83 o 
   3   7  10       44.30       96.59     30.28 o 
   4   7  10        0.76        0.00     35.86 o 
  -5   8  10      217.57      169.46     44.59 o 
  -4   8  10       50.99       11.66     37.60 o 
  -3   8  10       11.51       70.16     38.73 o 
  -2   8  10       25.12       16.92     27.33 o 
  -1   8  10        0.63        0.00     23.30 o 
   0   8  10       34.41       45.75     24.31 o 
   1   8  10      194.89      143.05     49.67 o 
   2   8  10        1.77        5.27     28.28 o 
   3   8  10        2.64       25.38     47.75 o 
  -4   9  10      939.49      994.43     66.93 o 
  -3   9  10      198.61      159.27     82.19 o 
  -2   9  10      299.88      260.71     34.69 o 
  -1   9  10       44.47       64.62     32.00 o 
   0   9  10       24.87       47.68     25.74 o 
   1   9  10       50.01       96.49     38.73 o 
   2   9  10       74.01       22.59     38.70 o 
  -3  10  10      135.45      134.03     85.32 o 
  -2  10  10        7.74        0.00     29.52 o 
  -1  10  10      114.95       15.13     39.12 o 
   0  10  10       58.16       11.07     31.10 o 
   1  10  10        0.96       44.95     38.70 o 
  -1 -12  11       57.62      102.97     54.01 o 
   0 -12  11      876.90     1138.59     75.78 o 
   1 -12  11      410.54      409.37     54.72 o 
   2 -12  11      163.02      172.31     46.49 o 
  -3 -11  11      237.78      177.45     46.22 o 
  -2 -11  11       25.17       67.20     42.79 o 
  -1 -11  11       43.94        0.00     77.49 o 
   0 -11  11       40.10       96.75     41.41 o 
   1 -11  11      256.17      288.14     59.49 o 
   2 -11  11      370.48      415.39     52.50 o 
   3 -11  11      115.26       86.88     40.96 o 
  -4 -10  11      141.05      143.22     89.23 o 
  -3 -10  11       59.92       42.65     40.24 o 
  -2 -10  11       30.15       59.58     39.01 o 
  -1 -10  11        3.58       40.79     37.89 o 
   0 -10  11       45.93       62.76     38.08 o 
   1 -10  11       88.00       42.00     38.70 o 
   2 -10  11      988.51      977.57     50.63 o 
   3 -10  11      622.85      691.31     46.13 o 
   4 -10  11      158.60      198.62     43.71 o 
  -4  -9  11       27.35        0.00     35.91 o 
  -3  -9  11        9.43        0.00     34.95 o 
  -2  -9  11       13.50       21.43     36.48 o 
  -1  -9  11      604.64      644.00     77.49 o 
   0  -9  11      220.92      241.28     35.10 o 
   1  -9  11      248.07      319.84     34.94 o 
   2  -9  11       39.94       15.56     27.02 o 
   3  -9  11        3.31       28.68     28.67 o 
   4  -9  11      130.75       94.18     41.41 o 
   5  -9  11       50.91       46.67     41.50 o 
  -5  -8  11       28.44       39.64     40.62 o 
  -4  -8  11       95.75       59.01     38.71 o 
  -3  -8  11        1.75        0.89     33.81 o 
  -2  -8  11      252.45      228.05     60.76 o 
  -1  -8  11      809.74      717.65     42.00 o 
   0  -8  11      488.77      590.73     60.02 o 
   1  -8  11      352.73      428.78     36.35 o 
   2  -8  11       58.43        9.68     26.32 o 
   3  -8  11       53.13       46.15     28.25 o 
   4  -8  11       23.68        0.00     60.27 o 
   5  -8  11       69.37       42.25     48.53 o 
  -5  -7  11      281.83      205.17     44.27 o 
  -4  -7  11       20.23       22.59     35.35 o 
  -3  -7  11      169.00      116.38     27.83 o 
  -2  -7  11        3.66       23.09     23.28 o 
  -1  -7  11       17.33       33.99     24.32 o 
   0  -7  11        4.70       28.78     23.96 o 
   1  -7  11        6.40        0.00     31.04 o 
   2  -7  11       98.88       95.03     27.68 o 
   3  -7  11      132.24       72.01     37.57 o 
   4  -7  11      256.85      288.89     46.45 o 
   5  -7  11        6.90        3.48     41.04 o 
   6  -7  11        9.26        9.59     34.37 o 
  -6  -6  11      150.72      111.33     90.02 o 
  -5  -6  11      458.54      446.73     38.46 o 
  -4  -6  11     2287.43     2491.20     82.93 o 
  -3  -6  11     1503.96     1421.48     55.77 o 
  -2  -6  11       13.18       38.90     24.31 o 
  -1  -6  11       32.61        0.00     22.94 o 
   0  -6  11       51.29        9.43     26.19 o 
   1  -6  11        0.94       16.97     23.96 o 
   2  -6  11      302.53      310.59     33.04 o 
   3  -6  11     1136.61     1116.11     63.64 o 
   4  -6  11      149.53      192.26     43.17 o 
   5  -6  11      242.08      289.92     48.04 o 
   6  -6  11        3.36       38.21     44.74 o 
  -6  -5  11       40.01       35.17     38.94 o 
  -5  -5  11       20.46        0.00     26.16 o 
  -4  -5  11       90.95      104.73     27.33 o 
  -3  -5  11       58.73       88.47     25.83 o 
  -2  -5  11      124.33       88.42     31.56 o 
  -1  -5  11      456.95      395.84     49.50 o 
   0  -5  11       79.86       97.71     26.11 o 
   1  -5  11        6.33        0.00     23.11 o 
   2  -5  11      611.98      640.39     39.09 o 
   3  -5  11       87.81      119.53     43.83 o 
   4  -5  11       31.97       37.28     38.18 o 
   5  -5  11      161.59      168.44     44.74 o 
   6  -5  11      198.14      258.72     50.92 o 
  -6  -4  11       12.60       33.09     39.06 o 
  -5  -4  11        1.41        0.00     26.30 o 
  -4  -4  11      145.51      138.85     28.25 o 
  -3  -4  11      569.40      513.97     36.85 o 
  -2  -4  11      553.26      576.72     37.77 o 
  -1  -4  11     2673.70     2578.57     71.05 o 
   0  -4  11     1414.48     1337.37    106.00 o 
   1  -4  11      419.33      445.92     36.84 o 
   2  -4  11       21.73       10.89     23.39 o 
   3  -4  11       88.82      115.85     36.53 o 
   4  -4  11        8.13        0.00     35.96 o 
   5  -4  11        3.39       12.35     78.27 o 
   6  -4  11        1.20        0.00     42.02 o 
  -7  -3  11       39.47       18.14     57.35 o 
  -6  -3  11        6.20        0.00     27.94 o 
  -5  -3  11      595.55      601.67     40.71 o 
  -4  -3  11      483.96      479.54     36.09 o 
  -3  -3  11      175.61      147.34     28.37 o 
  -2  -3  11      119.05      115.57     26.95 o 
  -1  -3  11      205.33      231.18     32.35 o 
   0  -3  11     4399.67     4183.85     94.89 o 
   1  -3  11       63.06       56.74     30.90 o 
   2  -3  11      242.71      250.29     36.49 o 
   3  -3  11        8.30       48.88     54.79 o 
   4  -3  11       80.72      137.76     39.85 o 
   5  -3  11       14.74       46.84     61.84 o 
   6  -3  11        9.47        0.00     40.39 o 
  -7  -2  11        7.93       22.90     38.71 o 
  -6  -2  11      227.64      189.39     30.03 o 
  -5  -2  11       85.15       66.89     28.62 o 
  -4  -2  11      243.39      264.14     31.37 o 
  -3  -2  11      640.69      657.69     41.37 o 
  -2  -2  11      324.72      331.94     31.53 o 
  -1  -2  11       99.52      112.57     25.80 o 
   0  -2  11      136.25      118.84     25.87 o 
   1  -2  11      590.42      541.40     35.66 o 
   2  -2  11        4.72        0.00     29.83 o 
   3  -2  11       30.14        0.00     33.15 o 
   4  -2  11        2.22        0.00     34.75 o 
   5  -2  11      121.92       88.04     44.24 o 
   6  -2  11        2.17        0.00     41.50 o 
  -7  -1  11        4.92       44.86     51.66 o 
  -6  -1  11       54.09        0.00     43.05 o 
  -5  -1  11       23.03       16.66     26.01 o 
  -4  -1  11      387.22      412.85     35.21 o 
  -3  -1  11      117.52      154.56     37.54 o 
  -2  -1  11     2268.24     2272.83     65.96 o 
  -1  -1  11       15.43       48.12     23.47 o 
   0  -1  11      899.94      973.47     44.16 o 
   1  -1  11       65.35       86.05     24.18 o 
   2  -1  11       73.89       56.36     33.21 o 
   3  -1  11       78.47       51.32     35.86 o 
   4  -1  11       71.28       89.39     38.55 o 
   5  -1  11       55.82       50.16     41.41 o 
   6  -1  11       10.79       56.07    106.45 o 
  -7   0  11      421.09      370.54     53.79 o 
  -6   0  11      308.43      204.47     43.62 o 
  -5   0  11      193.68      214.47     31.80 o 
  -4   0  11       31.93       28.63     25.10 o 
  -3   0  11      501.58      518.45     62.06 o 
  -2   0  11     1273.04     1285.34     49.74 o 
  -1   0  11     1870.65     1817.42    101.82 o 
   0   0  11      934.44      984.30     66.88 o 
   1   0  11     1917.64     1890.15     58.34 o 
   2   0  11      306.24      294.34     40.78 o 
   3   0  11        5.26       32.67     26.37 o 
   4   0  11       28.72       35.92     38.70 o 
   5   0  11       32.08       23.82     51.66 o 
   6   0  11        0.95        1.57     74.36 o 
  -7   1  11       41.36       17.35     61.84 o 
  -6   1  11      353.98      316.37     47.77 o 
  -5   1  11        2.19       33.74     36.48 o 
  -4   1  11      564.10      494.80     36.67 o 
  -3   1  11       57.75       44.13     31.66 o 
  -2   1  11        1.13        6.20     23.39 o 
  -1   1  11      478.30      455.57     38.38 o 
   0   1  11     1302.28     1254.98     49.07 o 
   1   1  11       80.39      121.29     29.34 o 
   2   1  11       34.53       27.74     33.64 o 
   3   1  11       78.04       41.89     28.69 o 
   4   1  11       13.24       49.62     29.35 o 
   5   1  11        0.92       13.56     31.88 o 
   6   1  11        1.00        0.00     43.13 o 
  -7   2  11       27.19       15.57     41.75 o 
  -6   2  11       92.86       62.38     42.27 o 
  -5   2  11      932.83      894.57     61.66 o 
  -4   2  11      192.43      243.24     30.78 o 
  -3   2  11      704.73      685.73     39.54 o 
  -2   2  11      110.82      129.11     25.90 o 
  -1   2  11      381.32      423.87     46.03 o 
   0   2  11       20.95        0.00     21.83 o 
   1   2  11     2194.56     2256.41     64.39 o 
   2   2  11      571.36      605.44     36.99 o 
   3   2  11      226.16      290.90     33.00 o 
   4   2  11      243.03      297.99     36.90 o 
   5   2  11       10.32       19.78     31.53 o 
  -6   3  11        1.38       85.16     41.24 o 
  -5   3  11        6.61        0.00     34.54 o 
  -4   3  11        1.62        0.00     31.97 o 
  -3   3  11       70.88       81.70     26.06 o 
  -2   3  11        1.47       34.26     24.02 o 
  -1   3  11      606.91      617.20     36.97 o 
   0   3  11       23.48       57.12     24.27 o 
   1   3  11      429.77      410.48     41.89 o 
   2   3  11        1.94        0.00     23.46 o 
   3   3  11       20.76        4.58     27.28 o 
   4   3  11      191.82      210.51     34.28 o 
   5   3  11      211.61      302.13     56.08 o 
  -6   4  11      233.57      160.61     47.75 o 
  -5   4  11      154.92      111.49     39.85 o 
  -4   4  11       34.16       77.14     36.08 o 
  -3   4  11       35.25       51.63     26.12 o 
  -2   4  11       29.62       35.22     24.27 o 
  -1   4  11      452.36      444.70     34.89 o 
   0   4  11       82.65      106.18     26.62 o 
   1   4  11       26.49       14.87     30.99 o 
   2   4  11        6.11       14.32     30.31 o 
   3   4  11        3.13        0.00     27.55 o 
   4   4  11        1.64       31.69     31.32 o 
   5   4  11       12.65        0.00     51.82 o 
  -6   5  11      297.88      337.56     52.26 o 
  -5   5  11      145.55      160.07     43.25 o 
  -4   5  11       79.56       23.06     36.08 o 
  -3   5  11       27.29       41.36     33.84 o 
  -2   5  11       17.22        0.00     24.71 o 
  -1   5  11       83.41       36.50     25.73 o 
   0   5  11       90.64      101.97     26.99 o 
   1   5  11       54.17       31.07     24.56 o 
   2   5  11       65.66       95.41     29.13 o 
   3   5  11       50.49       42.46     28.84 o 
   4   5  11        9.94       32.00     32.18 o 
  -6   6  11      218.16      238.72     69.66 o 
  -5   6  11     1681.19     1524.78    126.80 o 
  -4   6  11     1019.53      836.59    117.41 o 
  -3   6  11      583.44      496.67     48.90 o 
  -2   6  11     1168.04     1058.95     99.05 o 
  -1   6  11      505.71      455.92     55.06 o 
   0   6  11       23.85        3.42     27.24 o 
   1   6  11      152.37      109.20     28.55 o 
   2   6  11       60.82       62.59     28.81 o 
   3   6  11       85.26      116.83     41.19 o 
   4   6  11       56.12       49.97     32.44 o 
  -5   7  11       40.66       21.75     56.36 o 
  -4   7  11      492.83      429.78     51.46 o 
  -3   7  11      261.21      295.14     45.69 o 
  -2   7  11        6.39       11.45     46.96 o 
  -1   7  11      312.90      268.61     54.82 o 
   0   7  11       85.86       52.53     31.94 o 
   1   7  11       38.44       49.35     28.31 o 
   2   7  11      129.42      140.21     36.74 o 
   3   7  11        0.38        0.00     29.49 o 
  -4   8  11       64.37      111.78     42.88 o 
  -3   8  11      267.76      190.43     43.21 o 
  -2   8  11      722.73      758.15     58.60 o 
  -1   8  11      187.95      236.38     34.74 o 
   0   8  11      207.21      227.95     32.95 o 
   1   8  11       22.51       16.39     28.17 o 
   2   8  11       26.75        0.00     27.93 o 
  -3   9  11       22.97       23.44     39.85 o 
  -2   9  11        7.71        0.00     36.86 o 
  -1   9  11       39.66        0.00     36.43 o 
   0   9  11        2.00        2.53     28.84 o 
   1   9  11       34.23       53.23     48.53 o 
  -2 -11  12      200.07      231.11     48.51 o 
  -1 -11  12        6.89        9.90     40.56 o 
   0 -11  12       61.71       99.26     44.58 o 
   1 -11  12        1.34        0.00     69.66 o 
   2 -11  12      401.78      612.11     87.67 o 
  -3 -10  12       34.42       56.14     43.00 o 
  -2 -10  12        3.82        0.00     37.99 o 
  -1 -10  12      308.45      294.05     51.04 o 
   0 -10  12       82.15       15.43     39.14 o 
   1 -10  12       58.44       19.18     39.29 o 
   2 -10  12      131.21      127.08     32.71 o 
   3 -10  12       71.15       90.92     40.56 o 
  -4  -9  12      337.48      386.78     55.29 o 
  -3  -9  12      640.69      599.28     58.68 o 
  -2  -9  12      437.18      444.80     52.82 o 
  -1  -9  12      381.44      494.02     54.38 o 
   0  -9  12        1.66        2.69     25.98 o 
   1  -9  12        3.57       30.40     28.54 o 
   2  -9  12       18.48       28.91     32.27 o 
   3  -9  12       30.14       47.67     39.19 o 
   4  -9  12      320.99      279.99     48.71 o 
  -4  -8  12       24.06       16.74     38.73 o 
  -3  -8  12      291.39      255.94     45.86 o 
  -2  -8  12      203.62      241.12     64.21 o 
  -1  -8  12       61.70       29.16     27.17 o 
   0  -8  12       53.09        7.60     38.80 o 
   1  -8  12      180.92      209.31     32.46 o 
   2  -8  12      131.32      174.97     32.54 o 
   3  -8  12       95.29       26.05     68.88 o 
   4  -8  12       25.77        0.00     39.67 o 
  -5  -7  12       33.95        0.00     40.51 o 
  -4  -7  12      186.09      303.00     47.38 o 
  -3  -7  12       16.67       44.00     27.78 o 
  -2  -7  12      336.20      350.55     48.68 o 
  -1  -7  12      203.68      212.57     44.20 o 
   0  -7  12      792.70      772.15     45.03 o 
   1  -7  12     1469.90     1448.67     96.08 o 
   2  -7  12       52.69       45.24     28.04 o 
   3  -7  12       21.69        3.13     36.53 o 
   4  -7  12        2.63       41.91     41.50 o 
   5  -7  12        0.55        9.67     50.10 o 
  -5  -6  12      312.23      288.68     35.62 o 
  -4  -6  12      113.99      131.78     35.36 o 
  -3  -6  12      395.07      411.58     37.13 o 
  -2  -6  12      123.21      153.27     29.22 o 
  -1  -6  12      298.01      313.23     33.94 o 
   0  -6  12      156.34      111.36     30.94 o 
   1  -6  12       49.45       43.65     26.18 o 
   2  -6  12      106.42      110.34     28.58 o 
   3  -6  12       91.21       47.16     85.32 o 
   4  -6  12       21.49        1.37     39.80 o 
   5  -6  12        8.37        0.00     56.36 o 
  -6  -5  12       13.97        0.00     29.62 o 
  -5  -5  12       17.68        0.00     27.49 o 
  -4  -5  12      226.43      236.92     33.39 o 
  -3  -5  12      911.27      911.96     99.09 o 
  -2  -5  12     2900.09     2849.64     78.08 o 
  -1  -5  12     1588.41     1580.82     59.10 o 
   0  -5  12       75.75       82.11     43.37 o 
   1  -5  12      128.66      105.82     27.94 o 
   2  -5  12      126.27      121.98     28.89 o 
   3  -5  12       48.91       44.24     38.08 o 
   4  -5  12       10.87       42.27     39.85 o 
   5  -5  12      152.05       94.57     65.75 o 
  -6  -4  12       58.05       97.47     32.81 o 
  -5  -4  12        3.38        0.00     28.25 o 
  -4  -4  12       58.69       68.82     32.09 o 
  -3  -4  12       41.86       27.20     26.36 o 
  -2  -4  12      130.40      114.07     32.15 o 
  -1  -4  12       37.15       42.32     25.84 o 
   0  -4  12       98.57      126.38     27.90 o 
   1  -4  12      461.84      473.56     36.97 o 
   2  -4  12        4.73        4.28     32.99 o 
   3  -4  12        0.65        8.41     35.86 o 
   4  -4  12      307.40      345.97     82.19 o 
   5  -4  12       95.52       90.88     85.32 o 
  -6  -3  12       23.67       54.85     31.61 o 
  -5  -3  12      246.37      284.25     37.48 o 
  -4  -3  12       94.00      112.86     29.72 o 
  -3  -3  12       38.34        0.00     25.27 o 
  -2  -3  12      495.77      503.23     38.00 o 
  -1  -3  12     1170.35     1169.86     51.45 o 
   0  -3  12      350.83      421.42     61.69 o 
   1  -3  12     1778.65     2070.40     65.04 o 
   2  -3  12      927.15     1118.56     78.27 o 
   3  -3  12      200.17      299.81     54.01 o 
   4  -3  12       43.46       59.57     40.39 o 
   5  -3  12        4.20        0.00     40.39 o 
  -6  -2  12      120.82      193.98     44.74 o 
  -5  -2  12        2.04        0.00     37.40 o 
  -4  -2  12       60.32       53.04     37.31 o 
  -3  -2  12      272.35      321.39     38.12 o 
  -2  -2  12      118.07      124.32     27.65 o 
  -1  -2  12      103.58      120.39     27.28 o 
   0  -2  12        2.22        0.00     22.72 o 
   1  -2  12      105.86       87.13     25.51 o 
   2  -2  12     1993.93     1954.20    114.28 o 
   3  -2  12       85.16       75.93     47.75 o 
   4  -2  12       95.93      107.02     41.41 o 
   5  -2  12       22.48        0.00     42.02 o 
  -6  -1  12       67.01       70.89     41.33 o 
  -5  -1  12      127.24       79.52     31.66 o 
  -4  -1  12       21.21       35.58     44.55 o 
  -3  -1  12       44.29       45.84     26.42 o 
  -2  -1  12       51.12       63.00     25.98 o 
  -1  -1  12      100.69      138.01     27.02 o 
   0  -1  12        0.60        2.02     23.63 o 
   1  -1  12       43.28       68.88     24.54 o 
   2  -1  12       90.20       23.54     32.64 o 
   3  -1  12      385.07      360.35     46.45 o 
   4  -1  12       37.36        0.00     39.67 o 
   5  -1  12       25.96        0.00     40.96 o 
  -6   0  12      149.82       76.95     65.75 o 
  -5   0  12        0.90        0.00     34.96 o 
  -4   0  12      298.51      369.45     35.60 o 
  -3   0  12       33.46       43.92     26.44 o 
  -2   0  12       74.85       86.86     26.74 o 
  -1   0  12       23.75        9.17     25.51 o 
   0   0  12      619.94      637.80     48.92 o 
   1   0  12       50.33       62.86     23.67 o 
   2   0  12      122.66      107.39     42.27 o 
   3   0  12       36.35        0.00     35.96 o 
   4   0  12       82.66      113.06     42.02 o 
   5   0  12       45.07       21.31     41.50 o 
  -6   1  12      135.83      155.49     45.51 o 
  -5   1  12      758.86      696.37     91.58 o 
  -4   1  12      839.28      781.62     48.81 o 
  -3   1  12       86.37       91.16     27.83 o 
  -2   1  12       36.43       36.39     24.99 o 
  -1   1  12      137.08      189.46     27.93 o 
   0   1  12      183.72      189.00     28.14 o 
   1   1  12      407.69      387.12     42.02 o 
   2   1  12      156.22      189.91     39.67 o 
   3   1  12      211.81      236.29    105.67 o 
   4   1  12       14.85        0.00    121.32 o 
   5   1  12        2.11        0.00     32.47 o 
  -6   2  12      680.75      549.98     59.01 o 
  -5   2  12      164.90      122.17     41.67 o 
  -4   2  12      760.27      709.91     72.79 o 
  -3   2  12       50.65       45.15     26.42 o 
  -2   2  12      391.01      425.36     34.85 o 
  -1   2  12       19.21       33.72     23.72 o 
   0   2  12        3.02        2.65     23.36 o 
   1   2  12       28.95        0.00     32.88 o 
   2   2  12      295.97      318.58     43.63 o 
   3   2  12        6.64       26.40     37.07 o 
   4   2  12       13.71        0.00     38.18 o 
   5   2  12        2.45       36.38     46.21 o 
  -6   3  12      141.17      114.84     44.58 o 
  -5   3  12      426.32      443.53     52.27 o 
  -4   3  12      568.25      549.32    108.02 o 
  -3   3  12     1881.14     1791.48     94.33 o 
  -2   3  12      853.62      707.39     41.87 o 
  -1   3  12      897.34      807.92     42.74 o 
   0   3  12      109.06      123.39     27.94 o 
   1   3  12       33.89       71.39     34.86 o 
   2   3  12       13.37        9.65     34.26 o 
   3   3  12      501.19      416.27     50.10 o 
   4   3  12      116.83      110.04     39.96 o 
  -6   4  12        0.12        0.00     40.98 o 
  -5   4  12      149.44       82.07     40.97 o 
  -4   4  12      217.05      245.36     44.74 o 
  -3   4  12       65.83      118.46     36.77 o 
  -2   4  12      116.16      129.89     36.17 o 
  -1   4  12       13.64        0.00     24.96 o 
   0   4  12      116.71      119.53     28.19 o 
   1   4  12      494.33      444.58     68.88 o 
   2   4  12       15.49       57.60     35.37 o 
   3   4  12      117.94       48.10     38.18 o 
   4   4  12        3.57        0.00     79.07 o 
  -5   5  12      103.43       91.64     60.27 o 
  -4   5  12        9.88        0.00     36.08 o 
  -3   5  12       22.00        0.00     35.22 o 
  -2   5  12      150.45      158.97     32.13 o 
  -1   5  12       59.78       45.85     30.15 o 
   0   5  12      206.79      200.11     30.97 o 
   1   5  12       57.77       72.78     35.96 o 
   2   5  12       10.45        0.00     34.44 o 
   3   5  12       49.03       63.02     38.70 o 
   4   5  12        6.91       16.38     32.23 o 
  -5   6  12       13.90        6.12     47.75 o 
  -4   6  12       43.49       72.33     49.31 o 
  -3   6  12       26.02        0.00     38.35 o 
  -2   6  12        6.03        0.00     34.75 o 
  -1   6  12       44.38       66.08     29.80 o 
   0   6  12        1.00       20.40     33.75 o 
   1   6  12      160.31      131.91     39.80 o 
   2   6  12        9.19       38.35     37.64 o 
   3   6  12       38.50       31.31     37.64 o 
  -4   7  12      108.75       90.58     43.21 o 
  -3   7  12      902.02      918.94     65.43 o 
  -2   7  12      463.47      338.01     48.11 o 
  -1   7  12       95.50       10.39     47.47 o 
   0   7  12      331.71      339.08     46.18 o 
   1   7  12      139.98      144.02     40.96 o 
   2   7  12       85.24       59.20     39.29 o 
  -3   8  12       29.52       46.80     42.12 o 
  -2   8  12      201.92      178.60     44.33 o 
  -1   8  12      150.70      149.82     42.49 o 
   0   8  12        3.09        4.84     37.07 o 
   1   8  12       56.46       38.74     39.29 o 
  -1 -10  13        2.48        0.00     39.67 o 
   0 -10  13      456.20      566.57     94.71 o 
   1 -10  13      122.13      141.40     46.45 o 
   2 -10  13        6.94       19.65     31.69 o 
  -3  -9  13      106.94      154.58     72.79 o 
  -2  -9  13      108.04       75.14     42.79 o 
  -1  -9  13       32.94       13.24     58.71 o 
   0  -9  13        1.46       29.71     29.22 o 
   1  -9  13      249.99      269.71     37.09 o 
   2  -9  13      149.21      168.05     34.42 o 
   3  -9  13       70.53        0.00     37.89 o 
  -3  -8  13        2.00        0.00     37.60 o 
  -2  -8  13      584.29      617.52    111.93 o 
  -1  -8  13      977.07     1041.81     53.77 o 
   0  -8  13      408.17      466.88     40.17 o 
   1  -8  13      380.76      455.31     42.38 o 
   2  -8  13        0.21       14.07     29.75 o 
   3  -8  13       22.89        0.44     39.19 o 
  -4  -7  13       25.18       55.08     41.37 o 
  -3  -7  13       11.92        0.00     48.40 o 
  -2  -7  13       28.99       56.81     39.38 o 
  -1  -7  13      261.38      289.23     35.67 o 
   0  -7  13      254.39      292.22     36.50 o 
   1  -7  13       31.69       59.29     29.10 o 
   2  -7  13       87.84      109.73     40.30 o 
   3  -7  13       30.76       33.40     93.15 o 
   4  -7  13       63.26       92.42     44.24 o 
  -4  -6  13        0.61       18.39     29.30 o 
  -3  -6  13        6.19        9.98     32.98 o 
  -2  -6  13       22.32       14.41     39.93 o 
  -1  -6  13        1.38        0.00     30.60 o 
   0  -6  13      315.23      315.87     35.69 o 
   1  -6  13      389.25      386.49     41.37 o 
   2  -6  13      654.68      709.00     58.04 o 
   3  -6  13      793.08      799.05     63.07 o 
   4  -6  13        0.51       60.42     79.06 o 
  -5  -5  13       43.81       21.72     60.84 o 
  -4  -5  13      123.26       94.57     31.55 o 
  -3  -5  13      178.19      173.80     32.72 o 
  -2  -5  13        4.19       18.34     27.39 o 
  -1  -5  13      195.37      214.16     38.08 o 
   0  -5  13      146.28      171.63     30.91 o 
   1  -5  13      246.11      243.51     33.11 o 
   2  -5  13      198.47      169.55     41.50 o 
   3  -5  13       29.22       25.83     54.01 o 
   4  -5  13       71.59       65.75     44.28 o 
  -5  -4  13       12.98       36.13     30.95 o 
  -4  -4  13        1.63        2.99     40.99 o 
  -3  -4  13       93.75       62.16     34.58 o 
  -2  -4  13        5.95       33.95     33.83 o 
  -1  -4  13      488.65      535.25     45.79 o 
   0  -4  13     1485.11     1501.86     85.47 o 
   1  -4  13      504.72      506.60     61.48 o 
   2  -4  13      113.39      112.96     39.19 o 
   3  -4  13      180.61      130.60     44.24 o 
   4  -4  13      109.82       57.39    128.37 o 
   5  -4  13       25.04       41.70     45.34 o 
  -5  -3  13        9.05       12.94     30.63 o 
  -4  -3  13       41.48        0.00     27.74 o 
  -3  -3  13       13.31       21.78     28.14 o 
  -2  -3  13      205.17      259.74     62.76 o 
  -1  -3  13       11.35        0.00     25.71 o 
   0  -3  13        4.09        0.00     25.21 o 
   1  -3  13       22.31       43.09     25.90 o 
   2  -3  13        3.34        0.00     34.54 o 
   3  -3  13      148.76      201.29     62.62 o 
   4  -3  13        5.60        0.00     39.80 o 
   5  -3  13        0.30       19.03     45.93 o 
  -5  -2  13      809.55      772.46     49.18 o 
  -4  -2  13      137.69      152.48     32.75 o 
  -3  -2  13      396.29      368.78     37.46 o 
  -2  -2  13      224.88      205.31     31.53 o 
  -1  -2  13       12.03       15.49     25.21 o 
   0  -2  13      230.10      217.82     37.95 o 
   1  -2  13      561.91      543.24     38.97 o 
   2  -2  13       14.34       23.94     35.96 o 
   3  -2  13      302.35      334.73     63.40 o 
   4  -2  13      200.71      196.92     51.66 o 
   5  -2  13       16.08       21.92     54.79 o 
  -5  -1  13      292.52      178.40     52.41 o 
  -4  -1  13      584.54      570.99     42.92 o 
  -3  -1  13       79.29      117.84     31.10 o 
  -2  -1  13      145.85      149.54     30.87 o 
  -1  -1  13       68.41      106.05     33.48 o 
   0  -1  13       17.62       19.39     25.54 o 
   1  -1  13      160.09      141.14     47.75 o 
   2  -1  13        1.67        0.00     71.23 o 
   3  -1  13      107.28      112.39     42.61 o 
   4  -1  13      327.27      335.48     52.03 o 
   5  -1  13       11.17        0.00     42.02 o 
  -5   0  13       64.70       47.15     40.97 o 
  -4   0  13      351.30      308.88     46.24 o 
  -3   0  13      822.04      892.32     49.18 o 
  -2   0  13       94.57      124.38     29.46 o 
  -1   0  13      325.40      348.97     34.28 o 
   0   0  13      372.43      308.74     42.35 o 
   1   0  13        0.68        0.00     36.79 o 
   2   0  13       31.51       11.56     35.66 o 
   3   0  13       48.49       82.08     45.40 o 
   4   0  13        8.45        0.00     40.30 o 
  -5   1  13       17.50       16.47     54.01 o 
  -4   1  13        9.39       30.72     29.80 o 
  -3   1  13      103.06      113.07     40.87 o 
  -2   1  13      569.42      581.90     40.53 o 
  -1   1  13      335.95      322.54     55.73 o 
   0   1  13        3.12        0.00     24.18 o 
   1   1  13      130.84       94.27     35.37 o 
   2   1  13       48.97       33.11     36.48 o 
   3   1  13       42.73        0.00     49.31 o 
   4   1  13       13.00        0.00     40.96 o 
  -5   2  13      678.73      711.03     62.05 o 
  -4   2  13        6.19       22.19     37.44 o 
  -3   2  13      247.73      163.02     32.71 o 
  -2   2  13      526.00      386.36     42.73 o 
  -1   2  13       29.20       39.19     35.80 o 
   0   2  13      313.32      301.16     32.95 o 
   1   2  13        3.80       22.12     34.54 o 
   2   2  13        3.54        0.00     35.37 o 
   3   2  13       12.10        0.00     37.59 o 
   4   2  13        9.77        0.00     38.74 o 
  -5   3  13        2.82       55.12     41.75 o 
  -4   3  13      584.74      580.26     62.62 o 
  -3   3  13       59.67       66.06     31.66 o 
  -2   3  13      261.25      277.39     33.86 o 
  -1   3  13        3.11        9.78     41.05 o 
   0   3  13      299.24      292.72     42.27 o 
   1   3  13       67.03      102.66     38.18 o 
   2   3  13       30.74       73.58     37.64 o 
   3   3  13        7.06       48.42     43.05 o 
  -5   4  13      261.10      344.13     56.36 o 
  -4   4  13      128.33      170.66     43.21 o 
  -3   4  13      509.14      529.84     86.10 o 
  -2   4  13      369.35      404.27     37.87 o 
  -1   4  13      957.13      911.18     49.02 o 
   0   4  13      472.44      464.84     47.45 o 
   1   4  13      250.08      191.95     43.05 o 
   2   4  13        1.47        0.00     35.37 o 
   3   4  13       16.90       11.19     38.35 o 
  -4   5  13       70.52       61.46     42.12 o 
  -3   5  13      214.14      214.50     45.45 o 
  -2   5  13      224.08      221.45     41.53 o 
  -1   5  13       60.32      130.08     31.63 o 
   0   5  13       40.04       65.75     50.10 o 
   1   5  13        3.53        0.00     34.26 o 
   2   5  13       46.22        0.00     53.23 o 
  -3   6  13       18.29       65.96     41.24 o 
  -2   6  13       45.96       73.26     38.55 o 
  -1   6  13      141.66      197.69     46.02 o 
   0   6  13      295.11      215.83     51.66 o 
   1   6  13       69.89       26.47     36.33 o 
  -2   7  13       40.95       13.50     40.56 o 
  -1   7  13        6.14       15.61     31.56 o 
   0   7  13       53.99       94.34     69.66 o 
  -1  -9  14       67.35       89.04     50.10 o 
   0  -9  14       32.75       13.20     31.28 o 
   1  -9  14        9.17        0.00     30.14 o 
  -2  -8  14       10.28        0.00     40.56 o 
  -1  -8  14       36.40       46.76     31.12 o 
   0  -8  14      122.43      152.02     34.95 o 
   1  -8  14        6.26       11.78     30.09 o 
   2  -8  14        0.13        6.75     39.01 o 
  -3  -7  14       15.06        0.00     35.40 o 
  -2  -7  14      115.81      137.79     45.75 o 
  -1  -7  14       19.91        0.00     29.18 o 
   0  -7  14      248.38      315.28     45.16 o 
   1  -7  14      495.92      597.41     45.60 o 
   2  -7  14      123.77      146.90     43.46 o 
   3  -7  14      109.14       99.96     45.02 o 
  -3  -6  14      248.35      229.74     37.51 o 
  -2  -6  14      100.83       78.80     31.42 o 
  -1  -6  14       11.47        9.21     29.22 o 
   0  -6  14       61.67       53.97     30.32 o 
   1  -6  14       34.53       99.57     31.55 o 
   2  -6  14       61.53       45.36     39.67 o 
   3  -6  14        3.11       42.39     49.31 o 
  -4  -5  14      372.10      361.60     40.57 o 
  -3  -5  14      752.05      762.07     49.73 o 
  -2  -5  14       43.70       72.31     30.53 o 
  -1  -5  14        0.20        0.00     39.18 o 
   0  -5  14        4.51        0.00     27.41 o 
   1  -5  14        6.51       12.99     28.25 o 
   2  -5  14       42.15       63.58     43.05 o 
   3  -5  14      158.75      159.16     71.23 o 
  -4  -4  14       25.82        0.00     30.83 o 
  -3  -4  14      189.32      201.15     35.27 o 
  -2  -4  14      318.09      350.62     38.75 o 
  -1  -4  14       11.69       22.79     28.81 o 
   0  -4  14       23.10       96.50     30.78 o 
   1  -4  14       79.91       25.29     35.66 o 
   2  -4  14      121.63      135.54     51.66 o 
   3  -4  14       63.39       35.59     41.89 o 
   4  -4  14       39.25       20.16     45.34 o 
  -4  -3  14      169.20      191.74     35.98 o 
  -3  -3  14      279.13      287.35     40.79 o 
  -2  -3  14       99.30       87.28     30.28 o 
  -1  -3  14      542.10      521.24     53.12 o 
   0  -3  14      142.16      108.54     30.32 o 
   1  -3  14       90.92       97.13     38.08 o 
   2  -3  14      421.88      415.58    122.89 o 
   3  -3  14       73.66       75.77     50.10 o 
   4  -3  14       39.42       46.93     54.79 o 
  -4  -2  14      275.80      310.45     39.30 o 
  -3  -2  14       71.70       65.23     32.01 o 
  -2  -2  14        9.64        0.00     27.38 o 
  -1  -2  14       69.26       63.18     30.07 o 
   0  -2  14      319.12      333.27     36.31 o 
   1  -2  14      122.37      125.83     49.31 o 
   2  -2  14       34.32        4.14     37.57 o 
   3  -2  14       36.70        0.00     39.85 o 
   4  -2  14       18.58       73.32     44.24 o 
  -5  -1  14      189.35      223.38     49.23 o 
  -4  -1  14      139.44      130.83     33.92 o 
  -3  -1  14      790.98      778.81     47.92 o 
  -2  -1  14       69.27       68.10     29.99 o 
  -1  -1  14       92.02      106.33     30.62 o 
   0  -1  14       47.37       49.06     30.75 o 
   1  -1  14        6.05        0.00     34.26 o 
   2  -1  14       12.01       16.00     38.35 o 
   3  -1  14       93.17      144.82     44.82 o 
   4  -1  14       14.00        0.00     42.02 o 
  -4   0  14       71.27       92.82     32.85 o 
  -3   0  14      191.11      177.25     43.99 o 
  -2   0  14      518.26      520.86     42.00 o 
  -1   0  14       31.00        0.00     34.43 o 
   0   0  14       19.41       40.45     28.17 o 
   1   0  14       46.04       27.89     36.48 o 
   2   0  14       16.18       14.28     39.92 o 
   3   0  14      160.24       82.51     53.23 o 
  -4   1  14      182.50      204.82     45.51 o 
  -3   1  14      290.99      334.90     39.82 o 
  -2   1  14      359.96      404.51     39.04 o 
  -1   1  14      716.02      799.75     46.51 o 
   0   1  14       97.55      179.02     39.29 o 
   1   1  14      158.70      239.98     43.71 o 
   2   1  14      160.70      207.37     44.82 o 
   3   1  14        3.42        9.39     39.85 o 
  -4   2  14        1.03       36.22     40.24 o 
  -3   2  14       86.87      110.65     31.75 o 
  -2   2  14       45.54       21.96     28.71 o 
  -1   2  14      129.29      110.40     45.21 o 
   0   2  14      260.89      230.01     41.41 o 
   1   2  14      242.84      274.74     52.44 o 
   2   2  14        2.22        0.00     35.96 o 
   3   2  14       36.30       66.42     42.61 o 
  -4   3  14       38.54        0.00     38.73 o 
  -3   3  14      190.89      287.68     46.57 o 
  -2   3  14      109.74       96.45     37.12 o 
  -1   3  14        1.18        5.64     28.81 o 
   0   3  14      136.17       98.40     37.59 o 
   1   3  14       87.47      103.06     40.39 o 
   2   3  14      225.70      266.51     45.93 o 
  -3   4  14      156.29      100.44     50.10 o 
  -2   4  14       74.58      120.07     32.78 o 
  -1   4  14        2.31        3.59     30.07 o 
   0   4  14        0.80       27.56     46.18 o 
   1   4  14        6.94       26.97     38.70 o 
   2   4  14      102.07       53.60     42.02 o 
  -2   5  14        0.30       31.71     83.75 o 
  -1   5  14       90.52       69.05     44.98 o 
   0   5  14       19.99       61.58    108.02 o 
   0  -7  15        4.88       12.70     31.02 o 
  -2  -6  15       53.28      107.83     34.58 o 
  -1  -6  15      198.85      163.47     35.18 o 
   0  -6  15        8.85        0.00     30.42 o 
   1  -6  15       53.99       19.47     38.08 o 
  -2  -5  15       38.62       75.99     33.05 o 
  -1  -5  15      262.23      264.32     37.82 o 
   0  -5  15      250.66      237.01     37.22 o 
   1  -5  15        1.95        0.00     36.77 o 
   2  -5  15       55.63      110.85     43.63 o 
  -3  -4  15      583.28      568.35     46.80 o 
  -2  -4  15      315.29      375.78     41.12 o 
  -1  -4  15      775.41      782.80     49.86 o 
   0  -4  15       35.37       16.35     40.06 o 
   1  -4  15        3.60        0.00     72.79 o 
   2  -4  15        5.39        0.15     39.80 o 
  -3  -3  15       31.27        6.23     32.51 o 
  -2  -3  15       72.99       26.51     31.40 o 
  -1  -3  15      103.10       54.43     31.56 o 
   0  -3  15      163.49      169.98     45.54 o 
   1  -3  15        1.55       25.42     39.19 o 
   2  -3  15       14.42       21.83     39.85 o 
  -3  -2  15       29.45       74.59     33.38 o 
  -2  -2  15      308.16      396.25     75.69 o 
  -1  -2  15      438.07      474.99     42.34 o 
   0  -2  15      121.22       85.22     50.10 o 
   1  -2  15      437.92      413.90     50.28 o 
   2  -2  15      161.17      109.46     42.61 o 
  -3  -1  15        1.65        0.00     31.16 o 
  -2  -1  15      100.05      106.47     53.13 o 
  -1  -1  15       82.07       39.67     36.65 o 
   0  -1  15       66.50       59.49     39.80 o 
   1  -1  15       44.85        2.58     59.49 o 
   2  -1  15      127.20      102.87     43.63 o 
  -3   0  15       35.16        0.00     31.22 o 
  -2   0  15        1.32        0.00     29.74 o 
  -1   0  15      209.45      184.77     34.59 o 
   0   0  15        1.66        0.00     35.96 o 
   1   0  15        0.29        8.91     37.59 o 
   2   0  15        0.76       66.19     41.41 o 
  -3   1  15        0.01        0.00     31.35 o 
  -2   1  15        0.31        5.28     30.28 o 
  -1   1  15        3.77        5.96     29.46 o 
   0   1  15      122.06      156.80     40.91 o 
   1   1  15        3.18       31.74     39.80 o 
   2   1  15        2.38       22.55     40.78 o 
  -2   2  15       55.36       96.21     32.92 o 
  -1   2  15      150.31      170.95     33.71 o 
   0   2  15       78.81       93.15     39.85 o 
   1   2  15      129.60      232.18     72.01 o 
  -2   3  15        1.41        0.00     30.42 o 
  -1   3  15       19.65        3.91     36.53 o 
   0   3  15       34.08        0.00     37.57 o 
                                                 
